# Supplementary material for: Deep-sea anthropogenic macrodebris harbours rich and diverse communities of bacteria and archaea
Source: PLoS One. 2018 Nov 28;13(11):e0206220. doi: 10.1371/journal.pone.0206220 (PMC6261660; doi:10.1371/journal.pone.0206220)
Supplement: S1 Table — (CSV) [file pone.0206220.s001.csv]

S1 Table-SIMPER analysis on deep sea litter and sediment samples.
One-Way Analysis
Parameters
Resemblance: S17 Bray Curtis similarity
Cut off for low contributions: 90.00%
Factor Groups
Sample	type
East	sediment
West	sediment
Rubber1	rubber
Rubber2	rubber
Rubber3	rubber
Metal	metal
Fabric	fabric
Glass1	glass
Glass2	glass
Plastic1	plastic
Plastic2	plastic
Plastic3	plastic
Plastic4	plastic
Plastic5	plastic
Group sediment
Average similarity: 75.76
Species	Av.Abund	Av.Sim	Sim/SD	Contrib%	Cum.%
4425583	7.27	0.16	#######	0.21	0.21
553746	6.99	0.15	#######	0.2	0.42
104620	6.94	0.15	#######	0.2	0.62
4475363	6.56	0.15	#######	0.19	0.81
737234	6.58	0.14	#######	0.19	1
537373	6.32	0.14	#######	0.18	1.18
583912	6.29	0.14	#######	0.18	1.37
728254	6.17	0.14	#######	0.18	1.54
509765	6.23	0.14	#######	0.18	1.72
4041618	6.05	0.13	#######	0.18	1.9
4324265	5.97	0.13	#######	0.17	2.07
4395653	5.89	0.13	#######	0.17	2.25
2644916	6.41	0.13	#######	0.17	2.42
730215	6.09	0.13	#######	0.17	2.59
742886	5.95	0.13	#######	0.17	2.76
4039575	6.25	0.13	#######	0.17	2.93
138344	5.9	0.13	#######	0.17	3.1
247606	6.1	0.13	#######	0.17	3.27
239869	5.72	0.13	#######	0.17	3.44
4423338	5.69	0.13	#######	0.17	3.6
724681	5.79	0.13	#######	0.17	3.77
203468	5.71	0.12	#######	0.16	3.93
726655	6.15	0.12	#######	0.16	4.1
4431375	5.83	0.12	#######	0.16	4.26
4480536	5.52	0.12	#######	0.16	4.42
1138565	5.79	0.12	#######	0.16	4.58
278838	5.54	0.12	#######	0.16	4.74
2632957	5.44	0.12	#######	0.16	4.9
741963	5.84	0.12	#######	0.16	5.06
1054	5.39	0.12	#######	0.16	5.21
325676	5.4	0.12	#######	0.16	5.37
279075	5.3	0.12	#######	0.15	5.53
4334867	5.56	0.12	#######	0.15	5.68
247507	5.33	0.12	#######	0.15	5.83
4347876	5.25	0.11	#######	0.15	5.98
182872	5.36	0.11	#######	0.15	6.13
321018	5.51	0.11	#######	0.15	6.28
657355	5.44	0.11	#######	0.15	6.42
250443	5.15	0.11	#######	0.15	6.57
3708318	5.06	0.11	#######	0.15	6.72
138174	4.98	0.11	#######	0.15	6.86
95370	5.32	0.11	#######	0.15	7.01
1114205	5.11	0.11	#######	0.15	7.15
1584736	5.67	0.11	#######	0.14	7.3
4417564	5.2	0.11	#######	0.14	7.44
693333	4.94	0.11	#######	0.14	7.59
3083914	5.49	0.11	#######	0.14	7.73
196754	5.07	0.11	#######	0.14	7.87
265780	4.86	0.11	#######	0.14	8.01
619916	5.21	0.11	#######	0.14	8.16
369490	5.04	0.11	#######	0.14	8.3
663206	5.32	0.11	#######	0.14	8.44
271272	4.93	0.11	#######	0.14	8.58
565274	4.87	0.11	#######	0.14	8.72
554951	4.85	0.11	#######	0.14	8.87
4348883	5.04	0.11	#######	0.14	9.01
237590	4.79	0.11	#######	0.14	9.14
669611	5.3	0.11	#######	0.14	9.28
3240511	4.89	0.1	#######	0.14	9.42
171619	4.87	0.1	#######	0.14	9.56
511243	4.85	0.1	#######	0.14	9.7
4349595	4.75	0.1	#######	0.14	9.83
590476	5.08	0.1	#######	0.14	9.97
1108771	5.05	0.1	#######	0.14	10.11
1111311	4.73	0.1	#######	0.14	10.24
358080	4.79	0.1	#######	0.14	10.38
265006	5.02	0.1	#######	0.14	10.51
4326708	4.62	0.1	#######	0.14	10.65
4301285	4.67	0.1	#######	0.14	10.78
540196	5.09	0.1	#######	0.13	10.92
243868	4.66	0.1	#######	0.13	11.05
278733	4.68	0.1	#######	0.13	11.19
265051	4.7	0.1	#######	0.13	11.32
4385354	4.63	0.1	#######	0.13	11.46
1118195	4.71	0.1	#######	0.13	11.59
671890	4.71	0.1	#######	0.13	11.72
509572	4.94	0.1	#######	0.13	11.86
4434774	4.84	0.1	#######	0.13	11.99
543882	4.52	0.1	#######	0.13	12.12
324008	4.49	0.1	#######	0.13	12.25
642963	4.54	0.1	#######	0.13	12.39
1110602	4.76	0.1	#######	0.13	12.52
4380792	4.52	0.1	#######	0.13	12.65
4410583	4.69	0.1	#######	0.13	12.78
741691	4.5	0.1	#######	0.13	12.91
272708	4.6	0.1	#######	0.13	13.04
279007	4.58	0.1	#######	0.13	13.17
4191514	4.65	0.1	#######	0.13	13.3
4324874	4.48	0.1	#######	0.13	13.43
574275	4.49	0.1	#######	0.13	13.56
784506	4.55	0.1	#######	0.13	13.69
1115682	4.45	0.1	#######	0.13	13.82
565635	4.67	0.1	#######	0.13	13.95
272887	4.96	0.1	#######	0.13	14.07
776850	4.86	0.1	#######	0.13	14.2
276859	4.62	0.1	#######	0.13	14.33
619389	4.81	0.1	#######	0.13	14.46
4352040	4.63	0.1	#######	0.13	14.59
4404141	4.44	0.1	#######	0.13	14.71
532228	4.47	0.1	#######	0.13	14.84
262829	4.3	0.1	#######	0.13	14.97
3568046	4.49	0.09	#######	0.13	15.09
838353	4.53	0.09	#######	0.12	15.21
1116833	4.24	0.09	#######	0.12	15.34
5807	4.25	0.09	#######	0.12	15.46
816184	4.43	0.09	#######	0.12	15.59
4417559	4.42	0.09	#######	0.12	15.71
186548	4.81	0.09	#######	0.12	15.83
274153	4.21	0.09	#######	0.12	15.95
1121016	4.22	0.09	#######	0.12	16.08
361409	4.19	0.09	#######	0.12	16.2
269198	4.19	0.09	#######	0.12	16.32
4448700	4.44	0.09	#######	0.12	16.44
559699	4.36	0.09	#######	0.12	16.56
704361	4.26	0.09	#######	0.12	16.68
4360337	4.41	0.09	#######	0.12	16.81
661598	4.57	0.09	#######	0.12	16.93
4369009	5.02	0.09	#######	0.12	17.05
544388	4.11	0.09	#######	0.12	17.16
207297	4.3	0.09	#######	0.12	17.28
4301761	4.35	0.09	#######	0.12	17.4
2188461	4.09	0.09	#######	0.12	17.52
149753	4.46	0.09	#######	0.12	17.64
4388765	4.24	0.09	#######	0.12	17.76
295290	4.54	0.09	#######	0.12	17.88
1114900	4.17	0.09	#######	0.12	18
568694	4.23	0.09	#######	0.12	18.11
124913	4.25	0.09	#######	0.12	18.23
4434561	4.5	0.09	#######	0.12	18.35
341821	4.37	0.09	#######	0.12	18.47
560658	4.08	0.09	#######	0.12	18.58
833556	4.19	0.09	#######	0.12	18.7
4304029	4.06	0.09	#######	0.12	18.82
4411523	4.48	0.09	#######	0.12	18.93
4331506	4.31	0.09	#######	0.12	19.05
3537457	4.18	0.09	#######	0.12	19.17
3471198	4.3	0.09	#######	0.12	19.28
167947	4.37	0.09	#######	0.12	19.4
272414	4.12	0.09	#######	0.12	19.51
4417556	4.5	0.09	#######	0.12	19.63
4480284	4.16	0.09	#######	0.12	19.75
2247281	4.02	0.09	#######	0.11	19.86
265278	4.22	0.09	#######	0.11	19.98
277135	4.69	0.09	#######	0.11	20.09
560183	4.05	0.09	#######	0.11	20.2
869040	4.6	0.09	#######	0.11	20.31
324875	3.86	0.09	#######	0.11	20.43
239964	4.12	0.09	#######	0.11	20.54
659087	3.82	0.08	#######	0.11	20.65
342284	3.92	0.08	#######	0.11	20.76
273619	4.11	0.08	#######	0.11	20.88
246587	3.83	0.08	#######	0.11	20.99
263970	4.62	0.08	#######	0.11	21.1
152292	3.94	0.08	#######	0.11	21.21
657368	4.08	0.08	#######	0.11	21.32
250481	4.11	0.08	#######	0.11	21.43
1591289	3.76	0.08	#######	0.11	21.55
781156	3.95	0.08	#######	0.11	21.66
201992	3.94	0.08	#######	0.11	21.77
4388764	4.22	0.08	#######	0.11	21.88
3726190	4.31	0.08	#######	0.11	21.99
539642	3.93	0.08	#######	0.11	22.1
569555	3.8	0.08	#######	0.11	22.21
4368648	4.07	0.08	#######	0.11	22.32
572190	4.1	0.08	#######	0.11	22.43
303000	3.85	0.08	#######	0.11	22.54
3410495	4.25	0.08	#######	0.11	22.65
4340870	3.78	0.08	#######	0.11	22.76
273072	4.68	0.08	#######	0.11	22.87
573830	3.77	0.08	#######	0.11	22.97
4037775	3.86	0.08	#######	0.11	23.08
577122	3.9	0.08	#######	0.11	23.19
647710	3.85	0.08	#######	0.11	23.3
568999	3.74	0.08	#######	0.11	23.41
246427	3.75	0.08	#######	0.11	23.51
3950299	3.83	0.08	#######	0.11	23.62
311833	3.73	0.08	#######	0.11	23.73
576457	3.99	0.08	#######	0.11	23.84
95741	4.22	0.08	#######	0.11	23.94
291770	3.65	0.08	#######	0.11	24.05
156752	4.24	0.08	#######	0.11	24.16
347057	3.64	0.08	#######	0.11	24.26
624006	3.8	0.08	#######	0.11	24.37
567782	4.12	0.08	#######	0.11	24.48
279157	3.8	0.08	#######	0.11	24.58
264554	3.98	0.08	#######	0.11	24.69
817306	3.87	0.08	#######	0.11	24.8
362561	3.68	0.08	#######	0.11	24.9
96902	3.95	0.08	#######	0.11	25.01
3368799	3.62	0.08	#######	0.11	25.11
294380	3.87	0.08	#######	0.11	25.22
4481307	3.68	0.08	#######	0.11	25.32
4410497	3.78	0.08	#######	0.11	25.43
152132	3.58	0.08	#######	0.11	25.54
2338946	4.09	0.08	#######	0.11	25.64
736660	4.36	0.08	#######	0.1	25.75
4330004	3.63	0.08	#######	0.1	25.85
248278	3.95	0.08	#######	0.1	25.95
751147	3.7	0.08	#######	0.1	26.06
718758	4.19	0.08	#######	0.1	26.16
249658	3.57	0.08	#######	0.1	26.27
9033	3.56	0.08	#######	0.1	26.37
659088	3.61	0.08	#######	0.1	26.48
323947	3.59	0.08	#######	0.1	26.58
315157	3.64	0.08	#######	0.1	26.69
4473655	4.5	0.08	#######	0.1	26.79
4396976	3.63	0.08	#######	0.1	26.89
775038	3.89	0.08	#######	0.1	27
832176	3.69	0.08	#######	0.1	27.1
4421632	3.87	0.08	#######	0.1	27.2
2495965	3.8	0.08	#######	0.1	27.31
241564	4.17	0.08	#######	0.1	27.41
669183	3.63	0.08	#######	0.1	27.51
4480288	3.68	0.08	#######	0.1	27.62
4352604	3.57	0.08	#######	0.1	27.72
344447	3.82	0.08	#######	0.1	27.82
4438771	3.67	0.08	#######	0.1	27.93
694887	3.56	0.08	#######	0.1	28.03
682480	3.78	0.08	#######	0.1	28.13
4461099	3.85	0.08	#######	0.1	28.23
341989	3.5	0.08	#######	0.1	28.33
98009	3.98	0.08	#######	0.1	28.44
3397080	3.92	0.08	#######	0.1	28.54
3091432	3.79	0.08	#######	0.1	28.64
834257	3.59	0.08	#######	0.1	28.74
248442	3.62	0.08	#######	0.1	28.84
1117570	3.51	0.08	#######	0.1	28.95
649530	4.02	0.08	#######	0.1	29.05
1449	3.47	0.08	#######	0.1	29.15
660017	3.45	0.08	#######	0.1	29.25
4482960	3.49	0.08	#######	0.1	29.35
4414633	3.79	0.08	#######	0.1	29.45
149655	3.81	0.08	#######	0.1	29.55
258234	3.55	0.08	#######	0.1	29.65
4482961	3.67	0.08	#######	0.1	29.75
274731	3.4	0.08	#######	0.1	29.85
325983	3.64	0.08	#######	0.1	29.95
2001897	3.84	0.08	#######	0.1	30.05
4446086	3.71	0.08	#######	0.1	30.15
549458	3.81	0.08	#######	0.1	30.25
797250	3.81	0.08	#######	0.1	30.35
552101	3.45	0.08	#######	0.1	30.45
4437142	3.75	0.08	#######	0.1	30.55
270899	3.52	0.08	#######	0.1	30.65
4461104	3.59	0.08	#######	0.1	30.75
243374	3.45	0.08	#######	0.1	30.85
3337002	3.61	0.08	#######	0.1	30.95
5839	3.82	0.08	#######	0.1	31.04
3328098	3.62	0.08	#######	0.1	31.14
787796	4.01	0.08	#######	0.1	31.24
3337006	3.55	0.08	#######	0.1	31.34
698510	3.7	0.08	#######	0.1	31.44
349173	3.59	0.07	#######	0.1	31.54
353621	3.56	0.07	#######	0.1	31.64
940958	3.7	0.07	#######	0.1	31.74
275333	3.72	0.07	#######	0.1	31.83
756424	3.44	0.07	#######	0.1	31.93
614283	3.33	0.07	#######	0.1	32.03
572150	3.67	0.07	#######	0.1	32.13
160405	3.49	0.07	#######	0.1	32.23
3689762	3.44	0.07	#######	0.1	32.32
612363	3.7	0.07	#######	0.1	32.42
241502	3.38	0.07	#######	0.1	32.52
4428220	3.45	0.07	#######	0.1	32.61
537992	3.54	0.07	#######	0.1	32.71
3166646	3.85	0.07	#######	0.1	32.81
2389070	3.4	0.07	#######	0.1	32.91
4301233	3.45	0.07	#######	0.1	33
569879	3.33	0.07	#######	0.1	33.1
246334	3.48	0.07	#######	0.1	33.2
259740	3.41	0.07	#######	0.1	33.29
245893	3.65	0.07	#######	0.1	33.39
4340874	3.65	0.07	#######	0.1	33.49
512873	3.61	0.07	#######	0.1	33.58
1107421	3.84	0.07	#######	0.1	33.68
2447431	3.3	0.07	#######	0.1	33.78
237458	3.31	0.07	#######	0.1	33.87
2585229	3.45	0.07	#######	0.1	33.97
2582923	3.46	0.07	#######	0.1	34.06
1128126	3.46	0.07	#######	0.1	34.16
542627	3.61	0.07	#######	0.09	34.25
619553	3.26	0.07	#######	0.09	34.35
565514	3.79	0.07	#######	0.09	34.44
4434772	3.52	0.07	#######	0.09	34.54
549259	3.67	0.07	#######	0.09	34.63
262432	3.72	0.07	#######	0.09	34.73
2582027	3.45	0.07	#######	0.09	34.82
252636	3.22	0.07	#######	0.09	34.92
1591296	3.26	0.07	#######	0.09	35.01
4350126	3.35	0.07	#######	0.09	35.1
547475	4.01	0.07	#######	0.09	35.2
257985	3.7	0.07	#######	0.09	35.29
615715	3.24	0.07	#######	0.09	35.39
89831	3.64	0.07	#######	0.09	35.48
2600035	3.34	0.07	#######	0.09	35.57
264187	3.45	0.07	#######	0.09	35.67
95209	3.34	0.07	#######	0.09	35.76
243183	3.34	0.07	#######	0.09	35.85
4310951	3.82	0.07	#######	0.09	35.95
801421	3.37	0.07	#######	0.09	36.04
240989	4.32	0.07	#######	0.09	36.13
2588	3.35	0.07	#######	0.09	36.23
267092	3.23	0.07	#######	0.09	36.32
3138004	3.27	0.07	#######	0.09	36.41
348549	3.59	0.07	#######	0.09	36.5
1114496	3.78	0.07	#######	0.09	36.6
98515	3.2	0.07	#######	0.09	36.69
4484249	3.42	0.07	#######	0.09	36.78
276648	3.94	0.07	#######	0.09	36.87
808856	3.32	0.07	#######	0.09	36.96
4478572	3.31	0.07	#######	0.09	37.05
3726189	3.15	0.07	#######	0.09	37.15
3076932	3.31	0.07	#######	0.09	37.24
258366	3.67	0.07	#######	0.09	37.33
571736	3.21	0.07	#######	0.09	37.42
4300016	3.24	0.07	#######	0.09	37.51
1700896	3.27	0.07	#######	0.09	37.6
1112641	3.24	0.07	#######	0.09	37.69
593680	3.09	0.07	#######	0.09	37.78
275365	3.38	0.07	#######	0.09	37.87
138676	3.72	0.07	#######	0.09	37.96
4165057	3.26	0.07	#######	0.09	38.05
4385811	3.11	0.07	#######	0.09	38.14
4365868	3.31	0.07	#######	0.09	38.23
4387763	3.4	0.07	#######	0.09	38.32
265805	3.73	0.07	#######	0.09	38.4
337205	3.32	0.07	#######	0.09	38.49
567013	3.18	0.07	#######	0.09	38.58
748746	3.52	0.07	#######	0.09	38.67
757344	3.16	0.07	#######	0.09	38.76
97596	3.13	0.07	#######	0.09	38.85
570102	3.29	0.07	#######	0.09	38.93
95014	3.2	0.07	#######	0.09	39.02
260794	3.82	0.07	#######	0.09	39.11
4451363	3.33	0.07	#######	0.09	39.2
326400	3.3	0.07	#######	0.09	39.29
2847505	3.85	0.07	#######	0.09	39.38
566820	3.09	0.07	#######	0.09	39.46
3116170	3.15	0.07	#######	0.09	39.55
3735929	3.32	0.07	#######	0.09	39.64
1106412	3.07	0.07	#######	0.09	39.73
271790	3.2	0.07	#######	0.09	39.82
20758	3.04	0.07	#######	0.09	39.9
3992845	3.02	0.07	#######	0.09	39.99
549997	2.99	0.07	#######	0.09	40.08
566163	3.04	0.07	#######	0.09	40.16
657003	3.19	0.07	#######	0.09	40.25
273086	3.1	0.07	#######	0.09	40.34
548109	2.94	0.07	#######	0.09	40.42
95487	2.94	0.07	#######	0.09	40.51
4479952	3.12	0.07	#######	0.09	40.6
260575	2.99	0.07	#######	0.09	40.68
659717	3.19	0.07	#######	0.09	40.77
364720	3.1	0.07	#######	0.09	40.86
277604	3.17	0.07	#######	0.09	40.94
240064	2.94	0.07	#######	0.09	41.03
1070240	3.1	0.07	#######	0.09	41.12
4411522	3.52	0.06	#######	0.09	41.2
4446819	2.99	0.06	#######	0.09	41.29
672800	3.31	0.06	#######	0.09	41.37
153143	3.01	0.06	#######	0.09	41.46
4475724	3.28	0.06	#######	0.09	41.54
558845	3.62	0.06	#######	0.09	41.63
544302	3.71	0.06	#######	0.09	41.71
1005844	3.22	0.06	#######	0.09	41.8
1012494	3.15	0.06	#######	0.09	41.88
98326	2.94	0.06	#######	0.09	41.97
310272	3.82	0.06	#######	0.09	42.05
536666	2.92	0.06	#######	0.09	42.14
538643	3.42	0.06	#######	0.09	42.22
4470200	3.07	0.06	#######	0.09	42.31
80943	3.05	0.06	#######	0.09	42.4
3713320	3.28	0.06	#######	0.09	42.48
329297	2.86	0.06	#######	0.08	42.56
4248175	3.03	0.06	#######	0.08	42.65
1045589	3.08	0.06	#######	0.08	42.73
562069	2.91	0.06	#######	0.08	42.81
3931100	3.42	0.06	#######	0.08	42.9
547119	3.42	0.06	#######	0.08	42.98
835972	3.08	0.06	#######	0.08	43.06
261637	2.91	0.06	#######	0.08	43.15
611668	3.22	0.06	#######	0.08	43.23
4387019	3.16	0.06	#######	0.08	43.31
509548	2.96	0.06	#######	0.08	43.4
2336265	3.21	0.06	#######	0.08	43.48
4409442	3.3	0.06	#######	0.08	43.57
4347130	3.21	0.06	#######	0.08	43.65
665385	2.98	0.06	#######	0.08	43.73
1918737	3.15	0.06	#######	0.08	43.82
549897	3.05	0.06	#######	0.08	43.9
818170	3.03	0.06	#######	0.08	43.98
358332	2.83	0.06	#######	0.08	44.06
885830	3.76	0.06	#######	0.08	44.14
2582030	3.09	0.06	#######	0.08	44.23
3931105	2.95	0.06	#######	0.08	44.31
162701	2.88	0.06	#######	0.08	44.39
513486	3.48	0.06	#######	0.08	44.47
303596	2.83	0.06	#######	0.08	44.55
4348974	3.21	0.06	#######	0.08	44.63
4355195	3.29	0.06	#######	0.08	44.72
136806	3.13	0.06	#######	0.08	44.8
1591288	2.91	0.06	#######	0.08	44.88
2658746	3	0.06	#######	0.08	44.96
568559	2.93	0.06	#######	0.08	45.04
235691	3.12	0.06	#######	0.08	45.12
335380	3.27	0.06	#######	0.08	45.21
4332244	2.95	0.06	#######	0.08	45.29
4297883	2.8	0.06	#######	0.08	45.37
145637	4.06	0.06	#######	0.08	45.45
182959	3.07	0.06	#######	0.08	45.53
547736	3.16	0.06	#######	0.08	45.61
203505	3.69	0.06	#######	0.08	45.69
829221	3.05	0.06	#######	0.08	45.77
158539	2.83	0.06	#######	0.08	45.85
250968	2.74	0.06	#######	0.08	45.93
4348977	2.85	0.06	#######	0.08	46.01
833394	3.09	0.06	#######	0.08	46.09
543557	3.09	0.06	#######	0.08	46.17
537008	3.17	0.06	#######	0.08	46.25
340951	3.21	0.06	#######	0.08	46.33
4298965	2.77	0.06	#######	0.08	46.41
259791	3.02	0.06	#######	0.08	46.49
4328762	2.9	0.06	#######	0.08	46.57
864607	2.88	0.06	#######	0.08	46.65
4347877	3.58	0.06	#######	0.08	46.73
719322	2.74	0.06	#######	0.08	46.81
573377	2.77	0.06	#######	0.08	46.89
148861	2.92	0.06	#######	0.08	46.97
539477	3.54	0.06	#######	0.08	47.04
294838	3.04	0.06	#######	0.08	47.12
3552550	2.79	0.06	#######	0.08	47.2
1123043	3.14	0.06	#######	0.08	47.28
4481782	2.84	0.06	#######	0.08	47.36
4370563	2.82	0.06	#######	0.08	47.43
147773	2.97	0.06	#######	0.08	47.51
4385422	2.87	0.06	#######	0.08	47.59
805752	2.64	0.06	#######	0.08	47.67
809056	2.84	0.06	#######	0.08	47.74
1104450	2.87	0.06	#######	0.08	47.82
4415744	2.87	0.06	#######	0.08	47.9
4421456	2.84	0.06	#######	0.08	47.98
798436	2.67	0.06	#######	0.08	48.06
2109652	2.71	0.06	#######	0.08	48.13
566569	3.35	0.06	#######	0.08	48.21
273307	3.15	0.06	#######	0.08	48.29
571975	3.07	0.06	#######	0.08	48.37
556077	3.6	0.06	#######	0.08	48.44
581306	2.79	0.06	#######	0.08	48.52
4256117	3.08	0.06	#######	0.08	48.6
823126	2.84	0.06	#######	0.08	48.68
276687	2.74	0.06	#######	0.08	48.75
294530	2.76	0.06	#######	0.08	48.83
268219	2.74	0.06	#######	0.08	48.91
539544	2.84	0.06	#######	0.08	48.99
578154	2.87	0.06	#######	0.08	49.07
4423336	2.67	0.06	#######	0.08	49.14
563535	2.99	0.06	#######	0.08	49.22
618672	2.84	0.06	#######	0.08	49.3
4441484	3.12	0.06	#######	0.08	49.38
617644	2.78	0.06	#######	0.08	49.45
1110458	3.39	0.06	#######	0.08	49.53
273446	2.83	0.06	#######	0.08	49.6
326415	2.67	0.06	#######	0.08	49.68
728239	2.93	0.06	#######	0.08	49.75
587505	3.1	0.06	#######	0.08	49.83
625087	2.7	0.06	#######	0.08	49.91
630928	2.6	0.06	#######	0.08	49.98
1818	2.64	0.06	#######	0.08	50.06
4340717	2.67	0.06	#######	0.08	50.13
261461	2.7	0.06	#######	0.08	50.21
569704	2.98	0.06	#######	0.08	50.28
301845	3.45	0.06	#######	0.08	50.36
4469414	2.8	0.06	#######	0.08	50.43
4088825	2.64	0.06	#######	0.08	50.51
2881934	2.73	0.06	#######	0.08	50.59
633828	2.67	0.06	#######	0.08	50.66
898737	2.64	0.06	#######	0.08	50.74
1106491	2.64	0.06	#######	0.08	50.81
98298	2.83	0.06	#######	0.08	50.89
267857	2.73	0.06	#######	0.08	50.96
274708	2.7	0.06	#######	0.08	51.04
338777	2.98	0.06	#######	0.08	51.11
4416718	2.67	0.06	#######	0.08	51.19
787404	2.93	0.06	#######	0.08	51.27
613823	2.75	0.06	#######	0.08	51.34
1621603	2.83	0.06	#######	0.08	51.42
268076	2.97	0.06	#######	0.08	51.49
639075	2.81	0.06	#######	0.07	51.57
266612	2.63	0.06	#######	0.07	51.64
4459860	3.01	0.06	#######	0.07	51.71
4448705	2.52	0.06	#######	0.07	51.79
4338666	2.52	0.06	#######	0.07	51.86
274620	2.98	0.06	#######	0.07	51.93
4475721	2.91	0.06	#######	0.07	52
237439	2.52	0.06	#######	0.07	52.08
2853351	2.69	0.06	#######	0.07	52.15
2853350	2.6	0.06	#######	0.07	52.22
260189	2.66	0.06	#######	0.07	52.3
257889	2.71	0.06	#######	0.07	52.37
262161	2.81	0.06	#######	0.07	52.44
550546	2.71	0.06	#######	0.07	52.52
559828	2.71	0.06	#######	0.07	52.59
268134	2.56	0.06	#######	0.07	52.66
2680784	3.13	0.06	#######	0.07	52.74
634072	2.63	0.06	#######	0.07	52.81
633506	2.79	0.06	#######	0.07	52.88
587607	2.52	0.06	#######	0.07	52.96
147802	2.66	0.06	#######	0.07	53.03
4439433	2.71	0.06	#######	0.07	53.1
4388766	2.71	0.06	#######	0.07	53.18
2582023	2.6	0.06	#######	0.07	53.25
586588	2.89	0.06	#######	0.07	53.32
153366	2.66	0.06	#######	0.07	53.4
263387	2.81	0.06	#######	0.07	53.47
3860285	2.74	0.06	#######	0.07	53.54
633387	2.91	0.06	#######	0.07	53.62
259641	2.79	0.06	#######	0.07	53.69
90508	2.69	0.06	#######	0.07	53.76
1105509	2.96	0.05	#######	0.07	53.83
241339	2.48	0.05	#######	0.07	53.9
701670	2.44	0.05	#######	0.07	53.97
4383315	2.79	0.05	#######	0.07	54.04
948483	2.88	0.05	#######	0.07	54.11
203274	2.62	0.05	#######	0.07	54.19
719803	2.52	0.05	#######	0.07	54.26
1110376	2.62	0.05	#######	0.07	54.33
640109	2.64	0.05	#######	0.07	54.4
690466	3.11	0.05	#######	0.07	54.47
4334345	2.52	0.05	#######	0.07	54.54
1087314	2.48	0.05	#######	0.07	54.61
266276	2.4	0.05	#######	0.07	54.68
295225	2.87	0.05	#######	0.07	54.75
259671	3.22	0.05	#######	0.07	54.82
734841	2.44	0.05	#######	0.07	54.89
109789	3.18	0.05	#######	0.07	54.96
3555019	2.52	0.05	#######	0.07	55.03
269534	2.62	0.05	#######	0.07	55.1
277041	2.48	0.05	#######	0.07	55.17
160916	2.83	0.05	#######	0.07	55.24
256176	2.4	0.05	#######	0.07	55.32
940971	2.62	0.05	#######	0.07	55.39
3337003	2.7	0.05	#######	0.07	55.46
815678	2.64	0.05	#######	0.07	55.53
2100539	2.83	0.05	#######	0.07	55.6
1120085	2.7	0.05	#######	0.07	55.67
4396974	2.72	0.05	#######	0.07	55.74
4061326	2.59	0.05	#######	0.07	55.81
201142	2.55	0.05	#######	0.07	55.88
684574	2.55	0.05	#######	0.07	55.95
1742485	2.59	0.05	#######	0.07	56.02
1055667	2.67	0.05	#######	0.07	56.09
3385518	2.72	0.05	#######	0.07	56.16
353655	2.48	0.05	#######	0.07	56.23
364773	2.96	0.05	#######	0.07	56.3
3058166	2.76	0.05	#######	0.07	56.37
288687	2.3	0.05	#######	0.07	56.44
274920	2.87	0.05	#######	0.07	56.51
4457256	3.15	0.05	#######	0.07	56.58
153700	2.3	0.05	#######	0.07	56.64
3211674	2.87	0.05	#######	0.07	56.71
147567	2.39	0.05	#######	0.07	56.78
270321	2.47	0.05	#######	0.07	56.85
4327800	3.18	0.05	#######	0.07	56.91
4464771	2.43	0.05	#######	0.07	56.98
592877	2.51	0.05	#######	0.07	57.05
544130	2.35	0.05	#######	0.07	57.12
272431	2.35	0.05	#######	0.07	57.19
2551965	2.76	0.05	#######	0.07	57.25
3368797	2.6	0.05	#######	0.07	57.32
329437	2.39	0.05	#######	0.07	57.39
260985	2.65	0.05	#######	0.07	57.46
256935	2.35	0.05	#######	0.07	57.53
757981	2.62	0.05	#######	0.07	57.59
535916	2.87	0.05	#######	0.07	57.66
1083150	2.35	0.05	#######	0.07	57.73
8958	2.54	0.05	#######	0.07	57.8
90324	2.54	0.05	#######	0.07	57.86
4387505	2.51	0.05	#######	0.07	57.93
153546	3.12	0.05	#######	0.07	58
4480289	2.43	0.05	#######	0.07	58.07
2582029	2.39	0.05	#######	0.07	58.14
733194	2.43	0.05	#######	0.07	58.2
793842	2.3	0.05	#######	0.07	58.27
1144864	2.85	0.05	#######	0.07	58.34
363429	2.94	0.05	#######	0.07	58.41
4389957	2.47	0.05	#######	0.07	58.48
1969125	2.7	0.05	#######	0.07	58.54
2569952	2.6	0.05	#######	0.07	58.61
4469658	2.74	0.05	#######	0.07	58.68
557331	2.67	0.05	#######	0.07	58.75
834341	2.67	0.05	#######	0.07	58.81
1813089	3.11	0.05	#######	0.07	58.88
251109	2.72	0.05	#######	0.07	58.95
2188457	2.47	0.05	#######	0.07	59.02
1591297	2.57	0.05	#######	0.06	59.08
766424	2.42	0.05	#######	0.06	59.15
3931106	3.17	0.05	#######	0.06	59.21
2449617	2.86	0.05	#######	0.06	59.28
565523	2.3	0.05	#######	0.06	59.34
367670	2.34	0.05	#######	0.06	59.41
513193	2.93	0.05	#######	0.06	59.47
299227	2.93	0.05	#######	0.06	59.54
1753262	2.57	0.05	#######	0.06	59.6
249890	2.57	0.05	#######	0.06	59.66
721717	2.69	0.05	#######	0.06	59.73
795834	2.25	0.05	#######	0.06	59.79
2060312	2.52	0.05	#######	0.06	59.86
279072	2.6	0.05	#######	0.06	59.92
136925	2.8	0.05	#######	0.06	59.99
264970	2.64	0.05	#######	0.06	60.05
658253	2.45	0.05	#######	0.06	60.12
902998	2.3	0.05	#######	0.06	60.18
4307016	2.45	0.05	#######	0.06	60.25
156046	2.82	0.05	#######	0.06	60.31
4092730	2.62	0.05	#######	0.06	60.38
570432	2.78	0.05	#######	0.06	60.44
1106877	2.76	0.05	#######	0.06	60.51
818747	2.3	0.05	#######	0.06	60.57
320242	2.64	0.05	#######	0.06	60.64
1136524	2.3	0.05	#######	0.06	60.7
2722479	2.62	0.05	#######	0.06	60.77
4300027	2.57	0.05	#######	0.06	60.83
4448703	2.71	0.05	#######	0.06	60.89
4392439	2.48	0.05	#######	0.06	60.96
10691	2.25	0.05	#######	0.06	61.02
150819	2.71	0.05	#######	0.06	61.09
806885	2.3	0.05	#######	0.06	61.15
1730641	2.2	0.05	#######	0.06	61.22
567827	2.57	0.05	#######	0.06	61.28
311929	2.48	0.05	#######	0.06	61.35
770526	2.42	0.05	#######	0.06	61.41
270803	2.54	0.05	#######	0.06	61.48
241321	2.69	0.05	#######	0.06	61.54
4470208	2.54	0.05	#######	0.06	61.61
94823	2.86	0.05	#######	0.06	61.67
555186	2.54	0.05	#######	0.06	61.74
927350	2.3	0.05	#######	0.06	61.8
264692	2.34	0.05	#######	0.06	61.87
550023	2.45	0.05	#######	0.06	61.93
1133511	2.2	0.05	#######	0.06	62
3582703	2.94	0.05	#######	0.06	62.06
799977	2.48	0.05	#######	0.06	62.12
4423337	2.42	0.05	#######	0.06	62.19
279648	2.67	0.05	#######	0.06	62.25
2579589	2.65	0.05	#######	0.06	62.32
552911	2.28	0.05	#######	0.06	62.38
4397063	2.14	0.05	#######	0.06	62.44
168209	2.14	0.05	#######	0.06	62.5
4345876	2.24	0.05	#######	0.06	62.56
315699	2.28	0.05	#######	0.06	62.62
2582032	2.28	0.05	#######	0.06	62.68
203449	2.65	0.05	#######	0.06	62.74
261065	2.24	0.05	#######	0.06	62.81
766647	2.36	0.05	#######	0.06	62.87
818655	2.32	0.05	#######	0.06	62.93
3211676	2.56	0.05	#######	0.06	62.99
263943	2.32	0.05	#######	0.06	63.05
767789	2.28	0.05	#######	0.06	63.11
1105776	2.08	0.05	#######	0.06	63.17
605206	2.28	0.05	#######	0.06	63.23
161044	2.14	0.05	#######	0.06	63.3
1108345	2.39	0.05	#######	0.06	63.36
156520	2.19	0.05	#######	0.06	63.42
4319491	2.36	0.05	#######	0.06	63.48
4440841	2.24	0.05	#######	0.06	63.54
155684	2.65	0.05	#######	0.06	63.6
4437147	2.24	0.05	#######	0.06	63.66
4375149	2.24	0.05	#######	0.06	63.72
102747	2.69	0.05	#######	0.06	63.79
804431	2.08	0.05	#######	0.06	63.85
4396811	2.43	0.05	#######	0.06	63.91
613463	2.14	0.05	#######	0.06	63.97
2935	2.08	0.05	#######	0.06	64.03
351120	3.05	0.05	#######	0.06	64.09
250701	2.28	0.05	#######	0.06	64.15
558595	2.85	0.05	#######	0.06	64.21
263001	2.24	0.05	#######	0.06	64.28
718100	2.14	0.05	#######	0.06	64.34
269664	2.56	0.05	#######	0.06	64.4
1106689	2.54	0.05	#######	0.06	64.46
1117911	2.08	0.05	#######	0.06	64.52
558961	2.32	0.05	#######	0.06	64.58
2874208	2.19	0.05	#######	0.06	64.64
263284	2.63	0.05	#######	0.06	64.7
4347543	2.48	0.05	#######	0.06	64.77
313062	2.72	0.05	#######	0.06	64.83
4311314	2.61	0.05	#######	0.06	64.89
937979	2.59	0.05	#######	0.06	64.95
247920	2.14	0.05	#######	0.06	65.01
3920690	2.36	0.05	#######	0.06	65.07
547305	2.08	0.05	#######	0.06	65.13
4347879	2.28	0.05	#######	0.06	65.19
552576	2.14	0.05	#######	0.06	65.26
264210	2.19	0.05	#######	0.06	65.32
347843	2.19	0.05	#######	0.06	65.38
2188464	2.14	0.05	#######	0.06	65.44
79413	2.43	0.05	#######	0.06	65.5
34409	3.01	0.05	#######	0.06	65.56
3641910	2.24	0.05	#######	0.06	65.62
269353	2.14	0.05	#######	0.06	65.68
270915	2.14	0.05	#######	0.06	65.75
561256	2.59	0.05	#######	0.06	65.81
323866	2.19	0.05	#######	0.06	65.87
533393	2.5	0.04	#######	0.06	65.93
240827	2.85	0.04	#######	0.06	65.98
237735	2.22	0.04	#######	0.06	66.04
4324601	2.17	0.04	#######	0.06	66.1
236488	2.01	0.04	#######	0.06	66.15
239376	2.12	0.04	#######	0.06	66.21
833553	2.01	0.04	#######	0.06	66.27
270695	2.89	0.04	#######	0.06	66.33
4410560	2.17	0.04	#######	0.06	66.38
546386	2.36	0.04	#######	0.06	66.44
718829	2.01	0.04	#######	0.06	66.5
2577	1.95	0.04	#######	0.06	66.56
609371	2.29	0.04	#######	0.06	66.61
694744	3.17	0.04	#######	0.06	66.67
98535	2.12	0.04	#######	0.06	66.73
235984	2.5	0.04	#######	0.06	66.79
108965	2.69	0.04	#######	0.06	66.84
278539	2.42	0.04	#######	0.06	66.9
3990817	2.82	0.04	#######	0.06	66.96
530532	2.01	0.04	#######	0.06	67.01
4423343	2.07	0.04	#######	0.06	67.07
4423342	1.95	0.04	#######	0.06	67.13
4423340	2.01	0.04	#######	0.06	67.19
190032	2.33	0.04	#######	0.06	67.24
559269	2.5	0.04	#######	0.06	67.3
268057	2.36	0.04	#######	0.06	67.36
4303801	2.69	0.04	#######	0.06	67.42
4420322	2.29	0.04	#######	0.06	67.47
1136019	2.42	0.04	#######	0.06	67.53
589587	2.12	0.04	#######	0.06	67.59
241435	2.26	0.04	#######	0.06	67.65
1107386	2.01	0.04	#######	0.06	67.7
573302	2.01	0.04	#######	0.06	67.76
265874	2.12	0.04	#######	0.06	67.82
89667	2.22	0.04	#######	0.06	67.87
296721	2.17	0.04	#######	0.06	67.93
251688	2.5	0.04	#######	0.06	67.99
161392	2.22	0.04	#######	0.06	68.05
250749	2.17	0.04	#######	0.06	68.1
4451362	2.62	0.04	#######	0.06	68.16
4454750	2.75	0.04	#######	0.06	68.22
2632963	2.29	0.04	#######	0.06	68.28
262002	2.26	0.04	#######	0.06	68.33
4306790	2.07	0.04	#######	0.06	68.39
758445	2.12	0.04	#######	0.06	68.45
1117629	2.07	0.04	#######	0.06	68.5
149537	2.22	0.04	#######	0.06	68.56
235699	2.29	0.04	#######	0.06	68.62
1822107	2.47	0.04	#######	0.06	68.68
565231	2.07	0.04	#######	0.06	68.73
3390990	2.17	0.04	#######	0.06	68.79
1108725	2.39	0.04	#######	0.06	68.85
207715	2.33	0.04	#######	0.06	68.91
145162	2.45	0.04	#######	0.06	68.96
293405	2.36	0.04	#######	0.06	69.02
4418155	2.26	0.04	#######	0.06	69.08
4380791	2.79	0.04	#######	0.06	69.14
271808	1.95	0.04	#######	0.06	69.19
334403	2.01	0.04	#######	0.06	69.25
258434	1.95	0.04	#######	0.06	69.31
256400	2.66	0.04	#######	0.06	69.36
2736636	2.29	0.04	#######	0.06	69.42
275770	2.69	0.04	#######	0.06	69.48
796250	2.36	0.04	#######	0.06	69.54
4329311	2.07	0.04	#######	0.06	69.59
642099	2.01	0.04	#######	0.06	69.65
2188458	2.22	0.04	#######	0.06	69.71
4381902	1.94	0.04	#######	0.05	69.76
527581	1.94	0.04	#######	0.05	69.81
362677	2.22	0.04	#######	0.05	69.87
757894	1.99	0.04	#######	0.05	69.92
4248172	2.09	0.04	#######	0.05	69.97
4393740	2.44	0.04	#######	0.05	70.03
4401659	2.09	0.04	#######	0.05	70.08
2706575	2.56	0.04	#######	0.05	70.13
568829	2.31	0.04	#######	0.05	70.18
240357	1.94	0.04	#######	0.05	70.24
555684	1.79	0.04	#######	0.05	70.29
2669173	1.94	0.04	#######	0.05	70.34
1116993	2.28	0.04	#######	0.05	70.39
1089376	2.28	0.04	#######	0.05	70.45
584647	1.94	0.04	#######	0.05	70.5
4350122	2.28	0.04	#######	0.05	70.55
816208	1.94	0.04	#######	0.05	70.61
1591286	2.18	0.04	#######	0.05	70.66
3211673	1.87	0.04	#######	0.05	70.71
4308772	1.79	0.04	#######	0.05	70.76
277421	1.79	0.04	#######	0.05	70.82
1123461	1.87	0.04	#######	0.05	70.87
10667	2.09	0.04	#######	0.05	70.92
714860	1.79	0.04	#######	0.05	70.98
535383	2.25	0.04	#######	0.05	71.03
263866	2.39	0.04	#######	0.05	71.08
4355935	2.25	0.04	#######	0.05	71.13
261113	2.09	0.04	#######	0.05	71.19
536028	2.18	0.04	#######	0.05	71.24
4436469	1.99	0.04	#######	0.05	71.29
253387	2.05	0.04	#######	0.05	71.35
269593	1.79	0.04	#######	0.05	71.4
272493	2.25	0.04	#######	0.05	71.45
4340775	1.87	0.04	#######	0.05	71.5
136988	1.94	0.04	#######	0.05	71.56
813271	2.37	0.04	#######	0.05	71.61
545268	2.22	0.04	#######	0.05	71.66
857843	2.14	0.04	#######	0.05	71.71
4397655	1.79	0.04	#######	0.05	71.77
290327	2.22	0.04	#######	0.05	71.82
823761	1.87	0.04	#######	0.05	71.87
563693	1.79	0.04	#######	0.05	71.93
148831	1.94	0.04	#######	0.05	71.98
4355493	1.94	0.04	#######	0.05	72.03
266165	1.99	0.04	#######	0.05	72.08
4451361	2.76	0.04	#######	0.05	72.14
699650	2.14	0.04	#######	0.05	72.19
554718	2.05	0.04	#######	0.05	72.24
4340866	2.34	0.04	#######	0.05	72.3
694108	2.09	0.04	#######	0.05	72.35
550263	1.87	0.04	#######	0.05	72.4
271897	1.99	0.04	#######	0.05	72.45
4324422	1.87	0.04	#######	0.05	72.51
4437486	1.87	0.04	#######	0.05	72.56
4301759	1.79	0.04	#######	0.05	72.61
549372	1.87	0.04	#######	0.05	72.66
4186694	1.99	0.04	#######	0.05	72.72
4418441	1.99	0.04	#######	0.05	72.77
4332412	1.94	0.04	#######	0.05	72.82
100694	1.87	0.04	#######	0.05	72.88
1104757	2.25	0.04	#######	0.05	72.93
305529	2.14	0.04	#######	0.05	72.98
1144326	1.79	0.04	#######	0.05	73.03
4462640	1.79	0.04	#######	0.05	73.09
586112	1.94	0.04	#######	0.05	73.14
267499	1.79	0.04	#######	0.05	73.19
2874209	2.22	0.04	#######	0.05	73.25
308197	1.94	0.04	#######	0.05	73.3
2709954	2.28	0.04	#######	0.05	73.35
4326669	2.09	0.04	#######	0.05	73.4
757372	1.87	0.04	#######	0.05	73.46
4368595	1.99	0.04	#######	0.05	73.51
4296845	2.14	0.04	#######	0.05	73.56
4335825	1.87	0.04	#######	0.05	73.61
548511	1.87	0.04	#######	0.05	73.67
2158720	2.09	0.04	#######	0.05	73.72
2853360	1.87	0.04	#######	0.05	73.77
4347878	2.05	0.04	#######	0.05	73.83
759169	1.87	0.04	#######	0.05	73.88
1120617	2.14	0.04	#######	0.05	73.93
3749020	2.14	0.04	#######	0.05	73.98
593363	2.37	0.04	#######	0.05	74.04
4112171	2.25	0.04	#######	0.05	74.09
217851	2.22	0.04	#######	0.05	74.14
4297290	2.25	0.04	#######	0.05	74.2
572137	2.09	0.04	#######	0.05	74.25
278639	2.25	0.04	#######	0.05	74.3
823035	1.94	0.04	#######	0.05	74.35
2446903	1.99	0.04	#######	0.05	74.41
714019	1.94	0.04	#######	0.05	74.46
1119477	1.94	0.04	#######	0.05	74.51
2070748	1.79	0.04	#######	0.05	74.56
818546	1.94	0.04	#######	0.05	74.62
684860	1.99	0.04	#######	0.05	74.67
3171182	1.99	0.04	#######	0.05	74.72
2673130	2.44	0.04	#######	0.05	74.78
247681	2.28	0.04	#######	0.05	74.82
4482298	1.7	0.04	#######	0.05	74.87
304223	1.61	0.04	#######	0.05	74.92
270541	2	0.04	#######	0.05	74.97
1105529	1.78	0.04	#######	0.05	75.01
2592664	2	0.04	#######	0.05	75.06
2100540	2.49	0.04	#######	0.05	75.11
4296622	2.37	0.04	#######	0.05	75.16
200746	1.7	0.04	#######	0.05	75.2
1113497	1.61	0.04	#######	0.05	75.25
244505	2.61	0.04	#######	0.05	75.3
4451358	1.78	0.04	#######	0.05	75.34
1746025	1.84	0.04	#######	0.05	75.39
346201	1.61	0.04	#######	0.05	75.44
181875	1.7	0.04	#######	0.05	75.49
13753	2.09	0.04	#######	0.05	75.53
3124538	1.96	0.04	#######	0.05	75.58
1111768	2.22	0.04	#######	0.05	75.63
113724	1.61	0.04	#######	0.05	75.68
3886269	1.78	0.04	#######	0.05	75.72
2631396	1.78	0.04	#######	0.05	75.77
612647	1.7	0.04	#######	0.05	75.82
4436616	1.9	0.04	#######	0.05	75.87
357893	2.12	0.04	#######	0.05	75.91
159917	2.37	0.04	#######	0.05	75.96
1119959	2.54	0.04	#######	0.05	76.01
563671	2.05	0.04	#######	0.05	76.06
159939	1.96	0.04	#######	0.05	76.1
691170	1.78	0.04	#######	0.05	76.15
3336996	1.78	0.04	#######	0.05	76.2
558679	1.61	0.04	#######	0.05	76.25
138615	1.96	0.04	#######	0.05	76.29
4296844	1.78	0.04	#######	0.05	76.34
4340718	2.05	0.04	#######	0.05	76.39
3712727	1.84	0.04	#######	0.05	76.44
510135	2.22	0.04	#######	0.05	76.48
544048	1.7	0.04	#######	0.05	76.53
4351330	2.12	0.04	#######	0.05	76.58
4466603	1.78	0.04	#######	0.05	76.62
4444546	1.7	0.04	#######	0.05	76.67
1120699	1.78	0.04	#######	0.05	76.72
258872	2.47	0.04	#######	0.05	76.77
324810	1.96	0.04	#######	0.05	76.81
3886267	1.84	0.04	#######	0.05	76.86
3649065	2	0.04	#######	0.05	76.91
833653	1.96	0.04	#######	0.05	76.96
253018	1.78	0.04	#######	0.05	77
3385521	2.22	0.04	#######	0.05	77.05
252466	1.84	0.04	#######	0.05	77.1
718372	1.61	0.04	#######	0.05	77.15
1108072	1.78	0.04	#######	0.05	77.19
555371	2.09	0.04	#######	0.05	77.24
327239	1.9	0.04	#######	0.05	77.29
4479390	1.78	0.04	#######	0.05	77.34
4306792	2.05	0.04	#######	0.05	77.38
807802	1.78	0.04	#######	0.05	77.43
353947	2.05	0.04	#######	0.05	77.48
351824	1.7	0.04	#######	0.05	77.53
827708	1.84	0.04	#######	0.05	77.57
794237	2.74	0.04	#######	0.05	77.62
1829563	2.16	0.04	#######	0.05	77.67
2217346	2.09	0.04	#######	0.05	77.72
2648	1.78	0.04	#######	0.05	77.76
239900	2.12	0.04	#######	0.05	77.81
760733	1.7	0.04	#######	0.05	77.86
266783	2.12	0.04	#######	0.05	77.9
1133190	2	0.04	#######	0.05	77.95
1742481	2.33	0.04	#######	0.05	78
1742482	1.61	0.04	#######	0.05	78.05
4368628	1.96	0.04	#######	0.05	78.09
562378	1.78	0.04	#######	0.05	78.14
243903	2.19	0.04	#######	0.05	78.19
718335	2.12	0.04	#######	0.05	78.24
2117250	1.84	0.04	#######	0.05	78.28
338279	1.7	0.04	#######	0.05	78.33
828012	2.09	0.04	#######	0.05	78.38
167534	1.9	0.04	#######	0.05	78.43
836306	1.84	0.04	#######	0.05	78.47
257517	1.9	0.04	#######	0.05	78.52
278125	1.78	0.04	#######	0.05	78.57
574623	1.61	0.04	#######	0.05	78.62
738206	2.05	0.04	#######	0.05	78.66
272956	1.78	0.04	#######	0.05	78.71
2618267	1.61	0.04	#######	0.05	78.76
4452530	2.05	0.04	#######	0.05	78.81
726238	2.35	0.04	#######	0.05	78.85
819552	1.9	0.04	#######	0.05	78.9
4465519	1.7	0.04	#######	0.05	78.95
694654	2.09	0.04	#######	0.05	79
520862	1.7	0.04	#######	0.05	79.04
4375215	1.61	0.04	#######	0.05	79.09
170973	1.61	0.04	#######	0.05	79.14
4314926	1.9	0.04	#######	0.05	79.19
324410	1.78	0.04	#######	0.05	79.23
5504	1.7	0.04	#######	0.05	79.28
4340873	2.49	0.04	#######	0.05	79.33
739996	2	0.04	#######	0.05	79.37
544395	2	0.04	#######	0.05	79.42
583745	1.39	0.03	#######	0.04	79.46
588806	1.39	0.03	#######	0.04	79.5
3726193	1.98	0.03	#######	0.04	79.54
96416	1.39	0.03	#######	0.04	79.59
4314961	1.94	0.03	#######	0.04	79.63
275246	1.5	0.03	#######	0.04	79.67
4298778	2.01	0.03	#######	0.04	79.71
1107583	1.39	0.03	#######	0.04	79.75
248498	1.5	0.03	#######	0.04	79.79
509624	1.5	0.03	#######	0.04	79.83
95646	1.79	0.03	#######	0.04	79.87
4339756	1.59	0.03	#######	0.04	79.91
8181	1.39	0.03	#######	0.04	79.95
541627	1.73	0.03	#######	0.04	79.99
2615129	1.94	0.03	#######	0.04	80.03
939286	1.79	0.03	#######	0.04	80.08
558364	1.73	0.03	#######	0.04	80.12
4391481	1.67	0.03	#######	0.04	80.16
221272	1.79	0.03	#######	0.04	80.2
513960	1.79	0.03	#######	0.04	80.24
4326369	1.67	0.03	#######	0.04	80.28
1813094	1.94	0.03	#######	0.04	80.32
1111416	2.57	0.03	#######	0.04	80.36
926312	1.84	0.03	#######	0.04	80.4
2671120	1.94	0.03	#######	0.04	80.44
273429	1.94	0.03	#######	0.04	80.48
4397065	1.5	0.03	#######	0.04	80.52
136653	1.5	0.03	#######	0.04	80.57
834691	1.59	0.03	#######	0.04	80.61
4465584	2.19	0.03	#######	0.04	80.65
4050728	1.5	0.03	#######	0.04	80.69
148554	1.67	0.03	#######	0.04	80.73
823304	1.5	0.03	#######	0.04	80.77
2853353	1.84	0.03	#######	0.04	80.81
267408	1.84	0.03	#######	0.04	80.85
513900	2.08	0.03	#######	0.04	80.89
1039115	1.67	0.03	#######	0.04	80.93
3440044	1.84	0.03	#######	0.04	80.97
591460	1.39	0.03	#######	0.04	81.01
575061	1.59	0.03	#######	0.04	81.06
96012	2.17	0.03	#######	0.04	81.1
270614	1.84	0.03	#######	0.04	81.14
1115576	1.84	0.03	#######	0.04	81.18
304550	1.5	0.03	#######	0.04	81.22
4423575	1.5	0.03	#######	0.04	81.26
138264	2.05	0.03	#######	0.04	81.3
4408871	1.5	0.03	#######	0.04	81.34
562799	2.08	0.03	#######	0.04	81.38
550826	2.05	0.03	#######	0.04	81.42
1106185	1.39	0.03	#######	0.04	81.46
241556	2.28	0.03	#######	0.04	81.5
4434769	1.5	0.03	#######	0.04	81.55
242649	2.05	0.03	#######	0.04	81.59
764659	1.67	0.03	#######	0.04	81.63
275471	1.5	0.03	#######	0.04	81.67
535870	2.19	0.03	#######	0.04	81.71
4307011	1.67	0.03	#######	0.04	81.75
4418164	1.39	0.03	#######	0.04	81.79
272211	1.73	0.03	#######	0.04	81.83
300714	1.67	0.03	#######	0.04	81.87
4418996	1.5	0.03	#######	0.04	81.91
258327	1.59	0.03	#######	0.04	81.95
262733	1.5	0.03	#######	0.04	81.99
236868	1.39	0.03	#######	0.04	82.04
544818	1.67	0.03	#######	0.04	82.08
621206	1.39	0.03	#######	0.04	82.12
805384	1.39	0.03	#######	0.04	82.16
313480	2.32	0.03	#######	0.04	82.2
575798	1.59	0.03	#######	0.04	82.24
549860	1.59	0.03	#######	0.04	82.28
262955	1.67	0.03	#######	0.04	82.32
271054	1.59	0.03	#######	0.04	82.36
539453	1.59	0.03	#######	0.04	82.4
762807	1.39	0.03	#######	0.04	82.44
88715	1.67	0.03	#######	0.04	82.48
580739	1.39	0.03	#######	0.04	82.53
575199	2.05	0.03	#######	0.04	82.57
3947435	1.67	0.03	#######	0.04	82.61
837201	2.11	0.03	#######	0.04	82.65
4298960	1.94	0.03	#######	0.04	82.69
4364684	1.73	0.03	#######	0.04	82.73
1143248	2.11	0.03	#######	0.04	82.77
341075	1.5	0.03	#######	0.04	82.81
508870	1.67	0.03	#######	0.04	82.85
553831	1.79	0.03	#######	0.04	82.89
2205005	1.84	0.03	#######	0.04	82.93
240274	1.39	0.03	#######	0.04	82.98
150811	1.79	0.03	#######	0.04	83.02
810828	1.5	0.03	#######	0.04	83.06
327296	1.59	0.03	#######	0.04	83.1
3095338	1.84	0.03	#######	0.04	83.14
1107534	1.67	0.03	#######	0.04	83.18
112306	1.59	0.03	#######	0.04	83.22
719818	1.67	0.03	#######	0.04	83.26
151316	1.5	0.03	#######	0.04	83.3
279253	1.79	0.03	#######	0.04	83.34
551365	1.5	0.03	#######	0.04	83.38
4352439	2.01	0.03	#######	0.04	83.42
571941	1.84	0.03	#######	0.04	83.47
769393	1.59	0.03	#######	0.04	83.51
338655	1.84	0.03	#######	0.04	83.55
1982594	1.59	0.03	#######	0.04	83.59
759185	1.59	0.03	#######	0.04	83.63
818781	1.39	0.03	#######	0.04	83.67
1148089	1.39	0.03	#######	0.04	83.71
581765	1.67	0.03	#######	0.04	83.75
266217	1.59	0.03	#######	0.04	83.79
779409	1.73	0.03	#######	0.04	83.83
574540	1.84	0.03	#######	0.04	83.87
660200	1.73	0.03	#######	0.04	83.91
172985	1.73	0.03	#######	0.04	83.96
254686	1.39	0.03	#######	0.04	84
4474883	1.39	0.03	#######	0.04	84.04
1120883	1.67	0.03	#######	0.04	84.08
39706	1.59	0.03	#######	0.04	84.12
237247	1.94	0.03	#######	0.04	84.16
1135012	2.3	0.03	#######	0.04	84.2
149057	2.28	0.03	#######	0.04	84.24
1133769	2.26	0.03	#######	0.04	84.28
89477	1.89	0.03	#######	0.04	84.32
327055	2.19	0.03	#######	0.04	84.36
204290	2.05	0.03	#######	0.04	84.4
538373	1.73	0.03	#######	0.04	84.45
341959	2.14	0.03	#######	0.04	84.49
4205121	1.79	0.03	#######	0.04	84.53
2217830	1.94	0.03	#######	0.04	84.57
242285	1.79	0.03	#######	0.04	84.61
253074	1.89	0.03	#######	0.04	84.65
263634	1.5	0.03	#######	0.04	84.69
146054	1.5	0.03	#######	0.04	84.73
4392440	1.84	0.03	#######	0.04	84.77
4344366	2.19	0.03	#######	0.04	84.81
2188455	1.79	0.03	#######	0.04	84.85
4462102	1.39	0.03	#######	0.04	84.89
247304	1.89	0.03	#######	0.04	84.94
328268	1.1	0.02	#######	0.03	84.97
4358876	1.1	0.02	#######	0.03	85
4358875	1.45	0.02	#######	0.03	85.03
713994	1.24	0.02	#######	0.03	85.06
4444622	1.83	0.02	#######	0.03	85.1
836228	1.59	0.02	#######	0.03	85.13
540716	1.24	0.02	#######	0.03	85.16
2431118	1.87	0.02	#######	0.03	85.19
892506	1.45	0.02	#######	0.03	85.23
251633	1.65	0.02	#######	0.03	85.26
321103	1.35	0.02	#######	0.03	85.29
1941452	1.65	0.02	#######	0.03	85.32
4351055	1.45	0.02	#######	0.03	85.36
345106	1.24	0.02	#######	0.03	85.39
2706579	1.45	0.02	#######	0.03	85.42
267541	1.35	0.02	#######	0.03	85.45
357791	1.99	0.02	#######	0.03	85.49
809193	1.7	0.02	#######	0.03	85.52
269117	1.35	0.02	#######	0.03	85.55
577299	1.1	0.02	#######	0.03	85.58
4357499	1.52	0.02	#######	0.03	85.61
208621	1.35	0.02	#######	0.03	85.65
613832	1.59	0.02	#######	0.03	85.68
4445107	1.1	0.02	#######	0.03	85.71
279561	1.24	0.02	#######	0.03	85.74
4308843	2.05	0.02	#######	0.03	85.78
314549	1.52	0.02	#######	0.03	85.81
265889	1.45	0.02	#######	0.03	85.84
786454	1.45	0.02	#######	0.03	85.87
576653	1.65	0.02	#######	0.03	85.91
3390949	1.1	0.02	#######	0.03	85.94
4428390	1.1	0.02	#######	0.03	85.97
276755	2.16	0.02	#######	0.03	86
1109744	1.35	0.02	#######	0.03	86.04
316013	1.1	0.02	#######	0.03	86.07
335729	1.1	0.02	#######	0.03	86.1
3689769	1.59	0.02	#######	0.03	86.13
706095	1.35	0.02	#######	0.03	86.17
151305	1.59	0.02	#######	0.03	86.2
839034	1.45	0.02	#######	0.03	86.23
200444	1.7	0.02	#######	0.03	86.26
4469487	1.35	0.02	#######	0.03	86.29
570256	1.1	0.02	#######	0.03	86.33
558898	1.24	0.02	#######	0.03	86.36
4479618	1.1	0.02	#######	0.03	86.39
334434	1.1	0.02	#######	0.03	86.42
551103	1.83	0.02	#######	0.03	86.46
162418	1.24	0.02	#######	0.03	86.49
1108424	1.35	0.02	#######	0.03	86.52
272885	1.35	0.02	#######	0.03	86.55
631809	1.45	0.02	#######	0.03	86.59
1766551	1.45	0.02	#######	0.03	86.62
1140343	1.65	0.02	#######	0.03	86.65
244568	1.24	0.02	#######	0.03	86.68
264768	1.99	0.02	#######	0.03	86.72
551376	1.24	0.02	#######	0.03	86.75
279268	2.05	0.02	#######	0.03	86.78
537842	1.35	0.02	#######	0.03	86.81
3920689	1.24	0.02	#######	0.03	86.84
11418	1.24	0.02	#######	0.03	86.88
257980	1.35	0.02	#######	0.03	86.91
274144	1.1	0.02	#######	0.03	86.94
4471424	1.59	0.02	#######	0.03	86.97
211365	1.45	0.02	#######	0.03	87.01
668402	1.99	0.02	#######	0.03	87.04
2727517	1.35	0.02	#######	0.03	87.07
279076	1.45	0.02	#######	0.03	87.1
822219	1.1	0.02	#######	0.03	87.14
4387407	1.24	0.02	#######	0.03	87.17
261428	1.24	0.02	#######	0.03	87.2
253945	1.97	0.02	#######	0.03	87.23
812558	1.1	0.02	#######	0.03	87.27
3233358	1.1	0.02	#######	0.03	87.3
4349596	1.65	0.02	#######	0.03	87.33
941244	2.38	0.02	#######	0.03	87.36
263538	1.24	0.02	#######	0.03	87.39
545059	1.35	0.02	#######	0.03	87.43
4368846	1.24	0.02	#######	0.03	87.46
254007	1.1	0.02	#######	0.03	87.49
45741	1.24	0.02	#######	0.03	87.52
569516	2.14	0.02	#######	0.03	87.56
302876	1.45	0.02	#######	0.03	87.59
575131	1.24	0.02	#######	0.03	87.62
4463023	1.94	0.02	#######	0.03	87.65
275384	1.1	0.02	#######	0.03	87.69
161000	1.35	0.02	#######	0.03	87.72
701902	1.1	0.02	#######	0.03	87.75
246567	1.35	0.02	#######	0.03	87.78
4331023	1.24	0.02	#######	0.03	87.82
4248759	1.35	0.02	#######	0.03	87.85
461312	1.1	0.02	#######	0.03	87.88
562423	1.1	0.02	#######	0.03	87.91
275456	1.35	0.02	#######	0.03	87.95
263311	1.35	0.02	#######	0.03	87.98
4460006	1.45	0.02	#######	0.03	88.01
369958	1.1	0.02	#######	0.03	88.04
107274	1.24	0.02	#######	0.03	88.07
779799	1.59	0.02	#######	0.03	88.11
4437685	1.24	0.02	#######	0.03	88.14
767639	1.24	0.02	#######	0.03	88.17
274528	1.24	0.02	#######	0.03	88.2
399640	1.24	0.02	#######	0.03	88.24
165188	1.1	0.02	#######	0.03	88.27
4186700	1.24	0.02	#######	0.03	88.3
2180098	1.52	0.02	#######	0.03	88.33
546202	1.65	0.02	#######	0.03	88.37
332801	1.87	0.02	#######	0.03	88.4
568157	1.59	0.02	#######	0.03	88.43
4329610	1.35	0.02	#######	0.03	88.46
4413241	1.24	0.02	#######	0.03	88.5
933546	1.1	0.02	#######	0.03	88.53
1034274	1.1	0.02	#######	0.03	88.56
3154121	1.1	0.02	#######	0.03	88.59
668527	1.75	0.02	#######	0.03	88.62
200080	1.65	0.02	#######	0.03	88.66
656455	1.59	0.02	#######	0.03	88.69
2618270	1.35	0.02	#######	0.03	88.72
4456450	1.24	0.02	#######	0.03	88.75
4483147	1.24	0.02	#######	0.03	88.79
3571101	1.35	0.02	#######	0.03	88.82
269457	1.24	0.02	#######	0.03	88.85
546538	1.1	0.02	#######	0.03	88.88
1813096	1.52	0.02	#######	0.03	88.92
114811	1.52	0.02	#######	0.03	88.95
244128	1.24	0.02	#######	0.03	88.98
253232	1.45	0.02	#######	0.03	89.01
766554	1.52	0.02	#######	0.03	89.05
566357	1.24	0.02	#######	0.03	89.08
4480285	1.7	0.02	#######	0.03	89.11
271404	1.75	0.02	#######	0.03	89.14
531807	1.24	0.02	#######	0.03	89.17
2166669	1.45	0.02	#######	0.03	89.21
4306533	1.35	0.02	#######	0.03	89.24
80175	1.59	0.02	#######	0.03	89.27
1109971	1.97	0.02	#######	0.03	89.3
299505	1.45	0.02	#######	0.03	89.34
317719	1.65	0.02	#######	0.03	89.37
343387	1.24	0.02	#######	0.03	89.4
621209	1.59	0.02	#######	0.03	89.43
2401319	1.59	0.02	#######	0.03	89.47
1083816	1.1	0.02	#######	0.03	89.5
809980	1.45	0.02	#######	0.03	89.53
787056	1.52	0.02	#######	0.03	89.56
1134543	1.35	0.02	#######	0.03	89.6
4373057	1.52	0.02	#######	0.03	89.63
2582024	1.59	0.02	#######	0.03	89.66
274405	1.24	0.02	#######	0.03	89.69
542166	1.35	0.02	#######	0.03	89.72
268433	1.45	0.02	#######	0.03	89.76
31738	1.35	0.02	#######	0.03	89.79
1616782	1.35	0.02	#######	0.03	89.82
565890	1.24	0.02	#######	0.03	89.85
550302	1.24	0.02	#######	0.03	89.89
4365862	1.45	0.02	#######	0.03	89.92
4365866	1.35	0.02	#######	0.03	89.95
270829	1.35	0.02	#######	0.03	89.98
880783	1.7	0.02	#######	0.03	90.02
Group rubber
Average similarity: 41.61
Species	Av.Abund	Av.Sim	Sim/SD	Contrib%	Cum.%
1108771	6.24	0.21	5.31	0.5	0.5
4369009	6.41	0.2	5.3	0.48	0.98
203274	5.84	0.19	1.85	0.45	1.44
4403486	5.33	0.19	3.29	0.45	1.88
4421888	5.6	0.19	2.55	0.45	2.33
716360	5.84	0.18	1.53	0.43	2.76
742886	5.32	0.18	5.67	0.42	3.18
1123043	5.4	0.17	6.16	0.41	3.59
677165	5.01	0.17	6.14	0.41	4
824245	5.93	0.17	5.6	0.41	4.41
3076932	4.84	0.17	3.08	0.4	4.82
744941	4.91	0.17	5.11	0.4	5.22
3713320	5.6	0.17	2.75	0.4	5.62
313798	4.93	0.17	2.84	0.4	6.01
660200	6.14	0.16	3.32	0.39	6.41
295290	5.54	0.16	5.16	0.39	6.79
885830	4.53	0.16	5.33	0.38	7.18
1915223	4.62	0.16	5.54	0.38	7.55
305529	4.64	0.16	3.81	0.38	7.93
288687	4.47	0.16	3.39	0.37	8.31
834341	4.18	0.15	5.04	0.36	8.67
2727517	4.54	0.15	2.39	0.36	9.03
4396974	4.77	0.15	5.93	0.35	9.38
1562631	4.76	0.15	5.66	0.35	9.73
259791	4.12	0.15	4.98	0.35	10.08
193862	3.97	0.14	4.96	0.35	10.43
718335	4.64	0.14	1.56	0.34	10.77
533688	4.12	0.14	5.72	0.33	11.09
1120617	3.86	0.13	3.68	0.32	11.41
4425583	4.39	0.13	1.9	0.32	11.73
427495	4.01	0.13	5.86	0.31	12.04
1918737	4.82	0.13	1.22	0.31	12.36
1119959	5.02	0.13	3.25	0.31	12.67
272956	3.82	0.13	3.13	0.31	12.98
4482689	5.04	0.13	2.21	0.31	13.29
257985	3.74	0.13	3.69	0.3	13.59
4408871	3.6	0.13	5.44	0.3	13.89
837054	4.27	0.12	2.53	0.3	14.19
4423336	4.99	0.12	0.71	0.3	14.48
154352	3.89	0.12	2.74	0.3	14.78
2881934	4.31	0.12	1.86	0.29	15.07
207297	4.3	0.12	5.69	0.29	15.36
3116170	3.42	0.12	5.54	0.29	15.65
145637	4.26	0.12	4.94	0.29	15.94
809056	3.91	0.12	4.81	0.29	16.23
4325003	4.08	0.12	5.49	0.29	16.51
693333	3.74	0.12	2.17	0.29	16.8
151316	4.07	0.12	2.87	0.28	17.08
2231463	4.47	0.12	4.84	0.28	17.36
260794	3.77	0.12	2.58	0.28	17.63
4423338	3.35	0.11	5.76	0.28	17.91
239869	3.79	0.11	5.49	0.27	18.18
4476153	5.57	0.11	1.33	0.27	18.45
762487	3.32	0.11	3.22	0.27	18.72
4479952	3.29	0.11	5.69	0.26	18.98
303000	4.17	0.11	5.68	0.26	19.25
1584736	4.45	0.11	4.55	0.26	19.51
590476	3.82	0.11	5.44	0.26	19.77
3689762	3.93	0.11	4.46	0.26	20.03
4431375	3.96	0.11	5.78	0.26	20.29
744041	3.28	0.11	3.15	0.26	20.55
818129	4.4	0.11	1.71	0.25	20.8
567782	3.4	0.11	1.86	0.25	21.05
2736636	3.06	0.1	2.35	0.25	21.31
4404665	3.24	0.1	6.09	0.25	21.56
4340874	3.47	0.1	2.74	0.25	21.81
364773	4.36	0.1	4.23	0.25	22.06
265696	4.31	0.1	1.8	0.25	22.3
4335825	3.83	0.1	3.35	0.24	22.55
818655	3.35	0.1	6.03	0.24	22.79
775038	3.31	0.1	5.96	0.24	23.03
817306	3.22	0.1	2.36	0.24	23.28
270614	3.23	0.1	4.79	0.24	23.52
278838	3.63	0.1	5.19	0.24	23.76
583912	3.2	0.1	4.46	0.24	24
4473655	3.32	0.1	5.33	0.24	24.24
148554	3.28	0.1	3.29	0.24	24.48
171619	2.94	0.1	3.29	0.24	24.72
2338946	3.29	0.1	5.69	0.24	24.96
4454750	2.87	0.1	3.43	0.24	25.19
3058166	3.15	0.1	5.43	0.24	25.43
1070240	2.99	0.1	6.08	0.24	25.66
4360339	3.72	0.1	0.92	0.24	25.9
1104757	3.06	0.1	5.06	0.23	26.13
532228	3.47	0.1	4.66	0.23	26.37
2582023	3.5	0.1	2.01	0.23	26.6
4340870	2.79	0.09	6.01	0.23	26.82
350435	4.41	0.09	1.34	0.22	27.05
314251	3.32	0.09	5.75	0.22	27.27
156752	2.79	0.09	2.26	0.22	27.49
279302	3.07	0.09	1.37	0.22	27.71
263866	2.81	0.09	5.05	0.22	27.93
826498	3.11	0.09	5.59	0.22	28.15
575079	3.79	0.09	2	0.21	28.36
239964	3.11	0.09	5.47	0.21	28.58
818061	3.54	0.09	4.69	0.21	28.79
1133769	2.98	0.09	5.65	0.21	29.01
3947435	3.5	0.09	0.98	0.21	29.22
537598	2.79	0.09	5.3	0.21	29.43
586588	2.66	0.09	5.3	0.21	29.64
4347130	3.53	0.09	5.55	0.21	29.86
294380	3.26	0.09	5.69	0.21	30.07
4436616	3.7	0.09	3.09	0.21	30.27
4465525	4.11	0.09	1.89	0.2	30.48
539642	2.48	0.08	6.17	0.2	30.68
4340717	2.38	0.08	5.18	0.2	30.88
795823	2.61	0.08	5.69	0.2	31.08
190032	2.51	0.08	6.16	0.2	31.28
782961	2.57	0.08	3.35	0.2	31.48
301845	3.64	0.08	3.35	0.2	31.68
4428220	3.23	0.08	4.85	0.2	31.88
4387505	2.78	0.08	5.46	0.2	32.08
290327	2.43	0.08	2.6	0.2	32.27
34409	2.91	0.08	5.63	0.2	32.47
940958	2.88	0.08	5.61	0.2	32.67
567013	3.3	0.08	2.59	0.2	32.86
217851	2.41	0.08	3.67	0.2	33.06
869040	2.59	0.08	2.75	0.2	33.25
326869	3.65	0.08	1.23	0.19	33.45
757344	3.67	0.08	2.7	0.19	33.64
694744	3.14	0.08	1.84	0.19	33.83
1106491	2.84	0.08	4.12	0.19	34.03
19290	3.37	0.08	4.12	0.19	34.22
153112	4.34	0.08	0.81	0.19	34.41
4396740	3.15	0.08	2.71	0.19	34.6
622842	3.2	0.08	3.17	0.19	34.79
357791	2.71	0.08	1.07	0.19	34.97
261907	2.71	0.08	2.81	0.19	35.16
271404	2.83	0.08	2.81	0.19	35.35
4416718	3.22	0.08	4.81	0.19	35.54
806474	3.38	0.08	0.58	0.19	35.72
254127	2.43	0.08	5.67	0.18	35.91
80943	2.41	0.08	5.67	0.18	36.09
240357	2.51	0.08	4.76	0.18	36.28
1136524	3.32	0.08	4.76	0.18	36.46
177523	2.55	0.08	5.36	0.18	36.65
1006600	3.67	0.08	1.33	0.18	36.83
98009	2.47	0.08	5.75	0.18	37.01
264768	4.46	0.08	0.91	0.18	37.19
253074	2.17	0.08	4	0.18	37.37
4351330	2.59	0.07	5.2	0.18	37.55
265051	3.02	0.07	3.36	0.18	37.73
1923221	2.48	0.07	3.7	0.18	37.91
3568046	2.24	0.07	2.05	0.18	38.09
4421682	3.23	0.07	1.53	0.18	38.26
461312	2.92	0.07	4.81	0.18	38.44
4458668	3.56	0.07	0.58	0.17	38.61
528929	3.39	0.07	0.58	0.17	38.78
4404060	2.25	0.07	2.28	0.17	38.96
805384	2.32	0.07	4.16	0.17	39.13
255361	3.77	0.07	0.58	0.17	39.3
605206	3.2	0.07	0.58	0.17	39.47
247606	2.47	0.07	2.56	0.17	39.63
2512064	2.41	0.07	4.67	0.17	39.8
4469414	2.19	0.07	4.67	0.17	39.97
269198	2.19	0.07	4.67	0.17	40.13
184311	2.54	0.07	2.76	0.17	40.3
2577	2.15	0.07	5.46	0.17	40.46
819196	2.05	0.07	4.81	0.16	40.62
4368477	2.22	0.07	4.81	0.16	40.79
4299981	2.41	0.07	4.81	0.16	40.95
585911	2.38	0.07	3.04	0.16	41.11
95741	2.74	0.07	2.92	0.16	41.27
311929	3.13	0.07	3.04	0.16	41.43
4410583	2.19	0.07	5.58	0.16	41.58
531921	2.55	0.07	1.3	0.16	41.74
539477	3.06	0.06	5.69	0.15	41.89
699385	2.56	0.06	5.69	0.15	42.05
2600035	2.13	0.06	5.69	0.15	42.2
728254	1.88	0.06	6.11	0.15	42.36
262432	3.07	0.06	6.11	0.15	42.51
4472356	3.3	0.06	1.01	0.15	42.66
144237	2.67	0.06	1.76	0.15	42.82
5839	1.96	0.06	3.62	0.15	42.97
984260	2.24	0.06	3.97	0.15	43.12
833394	2.72	0.06	3.97	0.15	43.27
577122	2.12	0.06	5.65	0.15	43.42
278612	1.78	0.06	5.65	0.15	43.57
1054	1.83	0.06	5.65	0.15	43.72
563535	1.93	0.06	5.65	0.15	43.87
659717	2.64	0.06	3.86	0.15	44.02
562069	2.66	0.06	4.29	0.15	44.17
583907	2.42	0.06	4.29	0.15	44.32
4357499	4.42	0.06	1.05	0.15	44.47
836974	2.28	0.06	4.7	0.15	44.61
812558	2.18	0.06	2.35	0.15	44.76
4465304	2.39	0.06	2.03	0.15	44.9
4390854	1.67	0.06	4.81	0.14	45.05
311399	2.04	0.06	4.81	0.14	45.19
245677	1.81	0.06	4.81	0.14	45.34
327055	2.61	0.06	2.03	0.14	45.48
4480536	2.45	0.06	4.62	0.14	45.62
161486	2.15	0.06	4.62	0.14	45.77
4307148	2.03	0.06	5.2	0.14	45.91
549458	2.24	0.06	5.12	0.14	46.05
571072	1.88	0.06	5.12	0.14	46.19
249658	2.13	0.06	5.12	0.14	46.33
2569952	2.31	0.06	2.24	0.14	46.47
4041618	2.1	0.06	2.39	0.14	46.61
4419624	2.8	0.06	1.12	0.14	46.74
237785	2.46	0.06	5.58	0.14	46.88
4376002	3.29	0.06	5.58	0.14	47.02
591430	1.86	0.06	5.58	0.14	47.15
864607	2.29	0.06	1.62	0.14	47.29
265805	2.32	0.06	6.15	0.14	47.42
269117	2.46	0.06	0.58	0.14	47.56
350486	2.02	0.06	2.5	0.14	47.69
336397	3.61	0.06	1.12	0.14	47.83
218639	2.61	0.06	1.13	0.13	47.96
4335820	2.61	0.06	1.13	0.13	48.1
246587	1.6	0.06	3.3	0.13	48.23
831410	1.69	0.06	3.3	0.13	48.36
1110602	2.26	0.06	2.64	0.13	48.49
571659	2.62	0.06	0.58	0.13	48.63
276755	2.16	0.05	5.63	0.13	48.76
741963	1.65	0.05	5.63	0.13	48.89
264258	1.85	0.05	5.63	0.13	49.02
357893	2.3	0.05	5.63	0.13	49.15
788551	2.07	0.05	5.63	0.13	49.28
4191514	2.37	0.05	5.63	0.13	49.41
269030	2.28	0.05	5.92	0.13	49.54
2060312	1.65	0.05	5.92	0.13	49.67
3083914	2.17	0.05	5.92	0.13	49.8
2906027	2.2	0.05	5.92	0.13	49.93
780476	1.69	0.05	5.92	0.13	50.07
263348	1.83	0.05	5.92	0.13	50.2
273072	1.93	0.05	2.81	0.13	50.32
3992845	1.9	0.05	2.81	0.13	50.45
4400016	2.04	0.05	2.81	0.13	50.58
148831	2.62	0.05	2.81	0.13	50.71
4469684	1.93	0.05	3.04	0.13	50.84
827708	2.16	0.05	3.04	0.13	50.97
259671	2.54	0.05	1.22	0.13	51.09
538643	2	0.05	3.07	0.13	51.22
258434	1.75	0.05	3.07	0.13	51.34
3726190	1.52	0.05	4.81	0.12	51.47
826757	1.66	0.05	4.81	0.12	51.59
4348977	1.62	0.05	4.81	0.12	51.72
559699	1.83	0.05	4.81	0.12	51.84
1114205	1.52	0.05	4.81	0.12	51.97
237590	1.62	0.05	4.81	0.12	52.09
811060	1.46	0.05	4.81	0.12	52.22
2432228	1.89	0.05	1.91	0.12	52.34
553746	1.76	0.05	1.91	0.12	52.47
4303249	1.96	0.05	3.35	0.12	52.59
1140343	2.93	0.05	1.24	0.12	52.71
344629	2.43	0.05	1.24	0.12	52.84
211365	2.37	0.05	1.24	0.12	52.96
4469658	2.43	0.05	1.05	0.12	53.08
289344	2.54	0.05	3.44	0.12	53.2
337205	1.78	0.05	3.44	0.12	53.33
730215	1.71	0.05	3.44	0.12	53.45
346553	1.92	0.05	3.79	0.12	53.57
825214	1.81	0.05	3.79	0.12	53.69
539147	2.17	0.05	1.29	0.12	53.81
251633	1.61	0.05	3.99	0.12	53.93
4437486	1.56	0.05	3.99	0.12	54.04
816184	2.6	0.05	3.99	0.12	54.16
230061	1.7	0.05	4.45	0.12	54.28
170004	2.04	0.05	1.32	0.12	54.39
4385909	2.79	0.05	0.58	0.12	54.51
664158	2.39	0.05	1.34	0.11	54.62
1111234	2.14	0.05	1.11	0.11	54.74
242285	2.21	0.05	1.11	0.11	54.85
5807	2.92	0.05	0.58	0.11	54.97
265006	1.7	0.05	4.8	0.11	55.08
237458	1.6	0.05	4.8	0.11	55.19
203468	1.6	0.05	4.8	0.11	55.3
4365868	1.5	0.05	4.8	0.11	55.42
736302	2.34	0.05	1.37	0.11	55.53
235984	2.1	0.05	5.4	0.11	55.64
250968	1.67	0.05	5.4	0.11	55.75
4095168	1.88	0.05	5.4	0.11	55.87
537992	1.7	0.05	5.4	0.11	55.98
4396976	1.92	0.05	5.4	0.11	56.09
341959	1.44	0.05	5.4	0.11	56.2
727747	1.55	0.05	5.4	0.11	56.31
564413	3.21	0.05	0.58	0.11	56.43
4405172	1.36	0.05	2.8	0.11	56.53
585719	1.56	0.05	2.8	0.11	56.64
158539	1.83	0.05	2.8	0.11	56.75
719818	2.02	0.05	2.8	0.11	56.86
155641	2.39	0.05	0.58	0.11	56.97
3768672	2.12	0.05	1.16	0.11	57.08
46527	2.82	0.05	0.58	0.11	57.19
726654	1.29	0.04	5.65	0.11	57.3
4331506	1.89	0.04	5.65	0.11	57.4
315699	1.29	0.04	5.65	0.11	57.51
592877	2.84	0.04	5.65	0.11	57.62
182872	1.36	0.04	5.65	0.11	57.72
248278	2.08	0.04	5.65	0.11	57.83
804793	1.36	0.04	5.65	0.11	57.94
4482960	1.86	0.04	5.65	0.11	58.04
547351	1.56	0.04	5.65	0.11	58.15
161024	1.71	0.04	5.65	0.11	58.26
4419144	1.56	0.04	5.65	0.11	58.36
272708	1.43	0.04	5.65	0.11	58.47
618672	1.84	0.04	5.65	0.11	58.58
4446086	2.34	0.04	6.18	0.11	58.68
282549	2.15	0.04	6.18	0.11	58.79
4471424	1.6	0.04	6.18	0.11	58.9
535383	1.36	0.04	6.18	0.11	59
4345285	1.43	0.04	6.18	0.11	59.11
572190	1.6	0.04	6.18	0.11	59.22
306704	1.6	0.04	6.18	0.11	59.32
325174	1.79	0.04	6.18	0.11	59.43
277876	2.53	0.04	1.51	0.11	59.54
250749	2.23	0.04	1.51	0.11	59.64
2107976	2.03	0.04	0.58	0.11	59.75
279075	2.65	0.04	1.57	0.1	59.85
334403	2.07	0.04	1.57	0.1	59.96
1131823	1.66	0.04	1.23	0.1	60.06
11418	1.79	0.04	1.58	0.1	60.16
266276	1.82	0.04	1.58	0.1	60.26
3124538	1.93	0.04	1.65	0.1	60.37
1144787	2.65	0.04	0.58	0.1	60.47
593363	1.69	0.04	1.67	0.1	60.57
1128126	1.72	0.04	1.67	0.1	60.67
294838	1.53	0.04	4.81	0.1	60.77
4300016	2.46	0.04	4.81	0.1	60.86
4391481	1.33	0.04	4.81	0.1	60.96
3240511	1.19	0.04	4.81	0.1	61.06
4304029	1.1	0.04	4.81	0.1	61.16
588563	1.46	0.04	4.81	0.1	61.26
809144	1.27	0.04	4.81	0.1	61.36
272431	1.19	0.04	4.81	0.1	61.46
152292	1.27	0.04	4.81	0.1	61.56
4088825	1.27	0.04	4.81	0.1	61.66
312590	1.59	0.04	4.81	0.1	61.75
4342878	1.61	0.04	4.81	0.1	61.85
279007	1.43	0.04	4.81	0.1	61.95
818781	1.82	0.04	4.81	0.1	62.05
787404	1.38	0.04	4.81	0.1	62.15
259740	1.87	0.04	4.81	0.1	62.25
509548	2.67	0.04	1.75	0.1	62.35
268433	1.75	0.04	1.75	0.1	62.45
187724	2.6	0.04	0.58	0.1	62.54
203505	1.3	0.04	1.34	0.1	62.64
4410497	1.46	0.04	1.34	0.1	62.74
738206	2.03	0.04	1.34	0.1	62.83
819724	1.53	0.04	1.79	0.1	62.93
324875	2.06	0.04	1.79	0.1	63.03
806885	1.76	0.04	1.79	0.1	63.12
4349343	2.33	0.04	0.58	0.1	63.22
4349595	2.46	0.04	1.88	0.1	63.31
2981822	1.76	0.04	1.88	0.1	63.41
428807	1.73	0.04	1.88	0.1	63.5
149537	1.61	0.04	1.88	0.1	63.6
248442	1.95	0.04	1.88	0.1	63.69
207715	1.86	0.04	1.88	0.1	63.79
2569945	1.65	0.04	1.88	0.1	63.88
737234	1.71	0.04	0.58	0.09	63.97
4446819	1.43	0.04	1.97	0.09	64.07
3552550	1.83	0.04	1.97	0.09	64.16
510686	1.52	0.04	1.97	0.09	64.25
258366	1.63	0.04	1.97	0.09	64.34
4482302	1.6	0.04	1.97	0.09	64.43
275246	1.79	0.04	2.08	0.09	64.53
89923	1.79	0.04	2.08	0.09	64.62
1104793	1.93	0.04	2.08	0.09	64.71
241564	2.82	0.04	2.08	0.09	64.8
1095353	1.93	0.04	2.08	0.09	64.89
2709954	1.81	0.04	2.08	0.09	64.98
4376003	2.54	0.04	0.58	0.09	65.07
4301761	1.23	0.04	1.53	0.09	65.16
509765	1.16	0.04	1.53	0.09	65.25
257980	1.16	0.04	1.53	0.09	65.33
279193	2.17	0.04	1.53	0.09	65.42
4092730	1.43	0.04	1.53	0.09	65.51
560183	1.16	0.04	1.53	0.09	65.6
4324265	1.23	0.04	1.53	0.09	65.69
95885	1.29	0.04	1.53	0.09	65.78
263634	1.49	0.04	1.53	0.09	65.86
4326369	2.68	0.04	0.58	0.09	65.95
244247	1.5	0.04	2.26	0.09	66.04
340951	1.42	0.04	2.26	0.09	66.12
274405	1.8	0.04	2.26	0.09	66.21
543250	2.49	0.04	2.26	0.09	66.3
1093945	1.42	0.04	2.26	0.09	66.39
263385	1.54	0.04	2.26	0.09	66.47
569516	1.6	0.04	2.41	0.09	66.56
2680784	1.6	0.04	2.41	0.09	66.65
8958	1.42	0.04	2.41	0.09	66.73
592757	1.42	0.04	2.41	0.09	66.82
583201	1.81	0.04	2.41	0.09	66.9
2835417	3.05	0.04	0.58	0.09	66.99
1956921	2.64	0.04	0.58	0.09	67.08
567449	1.62	0.04	0.58	0.09	67.16
4313721	2.1	0.03	0.58	0.08	67.24
261099	2.27	0.03	0.58	0.08	67.33
2431118	1.55	0.03	2.81	0.08	67.41
833419	1.34	0.03	2.81	0.08	67.49
509231	1.52	0.03	2.81	0.08	67.57
159939	1.23	0.03	2.81	0.08	67.65
4355935	1.39	0.03	2.81	0.08	67.73
359627	1.46	0.03	2.81	0.08	67.81
279157	1.39	0.03	2.81	0.08	67.89
4368595	1.39	0.03	2.81	0.08	67.98
67771	3.55	0.03	2.81	0.08	68.06
261065	2.05	0.03	3.04	0.08	68.14
145556	1.23	0.03	3.04	0.08	68.22
149753	1.39	0.03	3.04	0.08	68.3
1111416	1.86	0.03	3.04	0.08	68.38
245163	1.52	0.03	3.04	0.08	68.46
1753262	2.02	0.03	3.04	0.08	68.54
813271	1.23	0.03	3.04	0.08	68.62
4324874	2.1	0.03	3.04	0.08	68.7
590741	1.16	0.03	3.04	0.08	68.78
537008	1.43	0.03	3.04	0.08	68.86
358080	1.52	0.03	3.04	0.08	68.94
251607	2.42	0.03	3.04	0.08	69.02
1107555	1.34	0.03	3.04	0.08	69.1
793842	1.49	0.03	3.04	0.08	69.18
648164	1.43	0.03	3.04	0.08	69.26
167534	1.83	0.03	3.04	0.08	69.34
24509	2.08	0.03	3.04	0.08	69.42
4402516	2.08	0.03	0.58	0.08	69.5
204004	2.27	0.03	0.58	0.08	69.58
278733	0.96	0.03	1.98	0.08	69.66
138174	0.96	0.03	1.98	0.08	69.74
2756048	1.06	0.03	1.98	0.08	69.81
304260	1.06	0.03	1.98	0.08	69.89
835361	1.75	0.03	1.98	0.08	69.97
4319491	0.96	0.03	1.98	0.08	70.05
534327	1.19	0.03	1.98	0.08	70.12
288195	1.36	0.03	1.98	0.08	70.2
593766	0.96	0.03	1.98	0.08	70.28
3471198	1.06	0.03	1.98	0.08	70.36
3328098	1.06	0.03	1.98	0.08	70.43
295687	1.25	0.03	1.98	0.08	70.51
1148089	0.96	0.03	1.98	0.08	70.59
3321970	1.25	0.03	1.98	0.08	70.67
247507	1.36	0.03	1.98	0.08	70.74
821704	1.13	0.03	1.98	0.08	70.82
4484249	1.13	0.03	1.98	0.08	70.9
3595439	2.17	0.03	0.58	0.08	70.98
542561	1.6	0.03	0.58	0.08	71.05
1982594	1.39	0.03	0.58	0.08	71.13
245675	2.07	0.03	0.58	0.08	71.21
4481782	1.06	0.03	4.2	0.07	71.28
3537457	1.13	0.03	4.2	0.07	71.35
161545	2.65	0.03	4.2	0.07	71.43
561717	1.7	0.03	4.2	0.07	71.5
1021314	1.29	0.03	4.2	0.07	71.57
1108424	1.06	0.03	4.2	0.07	71.65
835972	1.19	0.03	4.2	0.07	71.72
275365	1.19	0.03	4.2	0.07	71.79
537571	1.19	0.03	4.2	0.07	71.87
1109971	1.06	0.03	4.2	0.07	71.94
8854	2.27	0.03	4.2	0.07	72.01
4437974	0.96	0.03	4.2	0.07	72.09
201142	1.25	0.03	4.2	0.07	72.16
593364	1.06	0.03	4.2	0.07	72.23
4379822	1.06	0.03	4.2	0.07	72.31
619916	1.4	0.03	4.2	0.07	72.38
4383315	1.13	0.03	4.7	0.07	72.45
4396717	1.13	0.03	4.7	0.07	72.53
573970	0.96	0.03	4.7	0.07	72.6
535342	1.19	0.03	4.7	0.07	72.67
341218	1.13	0.03	4.7	0.07	72.74
2460786	1.06	0.03	4.7	0.07	72.82
808438	0.96	0.03	4.7	0.07	72.89
586081	0.96	0.03	4.7	0.07	72.96
291770	1.61	0.03	4.7	0.07	73.04
1640197	1.19	0.03	4.7	0.07	73.11
294793	0.96	0.03	4.7	0.07	73.18
156046	0.96	0.03	4.7	0.07	73.26
2188461	1.19	0.03	4.7	0.07	73.33
4361849	2.29	0.03	4.7	0.07	73.4
205919	1.76	0.03	4.7	0.07	73.47
4326708	1.13	0.03	4.7	0.07	73.55
243868	1.13	0.03	4.7	0.07	73.62
579262	1.6	0.03	4.7	0.07	73.69
4376515	1.06	0.03	4.7	0.07	73.77
167947	0.96	0.03	4.7	0.07	73.84
4462888	1.06	0.03	4.7	0.07	73.91
820104	0.96	0.03	4.7	0.07	73.99
4308875	1.13	0.03	4.7	0.07	74.06
2618267	1.67	0.03	4.7	0.07	74.13
231309	1.29	0.03	4.7	0.07	74.2
538373	1.06	0.03	4.7	0.07	74.28
4423337	1.56	0.03	4.7	0.07	74.35
630728	1.19	0.03	4.7	0.07	74.42
4344366	1.19	0.03	4.7	0.07	74.5
241991	1.9	0.03	0.58	0.07	74.57
266612	2.1	0.03	0.58	0.07	74.64
327709	2.51	0.03	0.58	0.07	74.71
79653	1.59	0.03	0.58	0.07	74.79
849122	1.38	0.03	0.58	0.07	74.86
236312	2.45	0.03	0.58	0.07	74.93
318044	3.51	0.03	0.58	0.07	75
4464771	2.42	0.03	0.58	0.07	75.07
825111	1.19	0.03	0.58	0.07	75.14
253387	1.54	0.03	0.58	0.07	75.2
2043347	1.25	0.03	0.58	0.07	75.27
580495	1.36	0.03	0.58	0.07	75.34
555978	1.66	0.03	0.58	0.07	75.4
572137	1.89	0.03	0.58	0.06	75.47
4266741	2.36	0.03	0.58	0.06	75.53
4363608	1.6	0.03	0.58	0.06	75.6
250190	1.6	0.03	0.58	0.06	75.66
4036860	2.28	0.03	0.58	0.06	75.72
933546	1.68	0.03	0.58	0.06	75.79
1022646	1.7	0.03	0.58	0.06	75.85
239948	1.65	0.03	0.58	0.06	75.91
583745	0.92	0.03	4.81	0.06	75.97
4411522	0.83	0.03	4.81	0.06	76.04
252636	1.16	0.03	4.81	0.06	76.1
4401179	1.86	0.03	4.81	0.06	76.16
544402	0.83	0.03	4.81	0.06	76.22
2592664	0.83	0.03	4.81	0.06	76.28
1127032	0.92	0.03	4.81	0.06	76.35
664636	1.39	0.03	4.81	0.06	76.41
165867	1.11	0.03	4.81	0.06	76.47
341989	1	0.03	4.81	0.06	76.53
4418395	0.69	0.03	4.81	0.06	76.6
267541	1.54	0.03	4.81	0.06	76.66
11180	0.92	0.03	4.81	0.06	76.72
2578015	1	0.03	4.81	0.06	76.78
551103	0.92	0.03	4.81	0.06	76.85
273429	1.36	0.03	4.81	0.06	76.91
624911	0.83	0.03	4.81	0.06	76.97
1123461	0.92	0.03	4.81	0.06	77.03
2495965	0.83	0.03	4.81	0.06	77.1
566163	0.69	0.03	4.81	0.06	77.16
4371996	0.69	0.03	4.81	0.06	77.22
1105776	1.34	0.03	4.81	0.06	77.28
1039115	0.69	0.03	4.81	0.06	77.35
349173	2.04	0.03	4.81	0.06	77.41
4482961	0.92	0.03	4.81	0.06	77.47
10978	1.29	0.03	4.81	0.06	77.53
253945	0.92	0.03	4.81	0.06	77.6
4327730	1.29	0.03	4.81	0.06	77.66
246142	0.92	0.03	4.81	0.06	77.72
256935	0.69	0.03	4.81	0.06	77.78
3346542	1.55	0.03	4.81	0.06	77.85
4417564	0.83	0.03	4.81	0.06	77.91
543882	1	0.03	4.81	0.06	77.97
4380428	1.56	0.03	4.81	0.06	78.03
263311	1.16	0.03	4.81	0.06	78.1
544818	1.06	0.03	4.81	0.06	78.16
525633	1.32	0.03	4.81	0.06	78.22
2109652	1.48	0.03	4.81	0.06	78.28
237232	0.83	0.03	4.81	0.06	78.35
846727	1.16	0.03	4.81	0.06	78.41
325983	0.69	0.03	4.81	0.06	78.47
1034274	0.83	0.03	4.81	0.06	78.53
192192	1.06	0.03	4.81	0.06	78.6
579421	0.83	0.03	4.81	0.06	78.66
147327	1.06	0.03	4.81	0.06	78.72
4480288	1.26	0.03	4.81	0.06	78.78
95014	0.92	0.03	4.81	0.06	78.84
1115348	0.83	0.03	4.81	0.06	78.91
819753	0.83	0.03	4.81	0.06	78.97
250701	0.92	0.03	4.81	0.06	79.03
1105850	0.83	0.03	4.81	0.06	79.09
814065	0.83	0.03	4.81	0.06	79.16
252167	1.06	0.03	4.81	0.06	79.22
3166646	1.56	0.03	4.81	0.06	79.28
259098	1.43	0.03	4.81	0.06	79.34
159688	0.83	0.03	4.81	0.06	79.41
535561	0.92	0.03	4.81	0.06	79.47
4430515	0.83	0.03	4.81	0.06	79.53
4368628	0.92	0.03	4.81	0.06	79.59
266502	1.16	0.03	4.81	0.06	79.66
294530	1.6	0.03	4.81	0.06	79.72
335380	0.92	0.03	4.81	0.06	79.78
543487	0.69	0.03	4.81	0.06	79.84
1108144	1.83	0.03	4.81	0.06	79.91
4433317	1.06	0.03	4.81	0.06	79.97
532669	0.69	0.03	4.81	0.06	80.03
510838	1.23	0.03	4.81	0.06	80.09
159711	0.92	0.03	4.81	0.06	80.16
266217	2.17	0.03	4.81	0.06	80.22
540668	1.34	0.03	4.81	0.06	80.28
4449458	0.83	0.03	4.81	0.06	80.34
4465396	0.92	0.03	4.81	0.06	80.41
270621	1	0.03	4.81	0.06	80.47
4434774	0.69	0.03	4.81	0.06	80.53
809179	0.92	0.03	4.81	0.06	80.59
1742485	0.92	0.03	4.81	0.06	80.66
823035	1	0.03	4.81	0.06	80.72
4328006	0.83	0.03	4.81	0.06	80.78
279648	0.83	0.03	4.81	0.06	80.84
546060	1.06	0.03	4.81	0.06	80.91
576363	1.99	0.03	4.81	0.06	80.97
1144864	2.05	0.03	0.58	0.06	81.03
4397065	1.78	0.02	0.58	0.06	81.09
155684	2.66	0.02	0.58	0.06	81.15
140881	1.87	0.02	0.58	0.06	81.21
310713	1.54	0.02	0.58	0.06	81.27
4301759	2.34	0.02	0.58	0.06	81.33
359953	1.75	0.02	0.58	0.06	81.39
4354363	1.66	0.02	0.58	0.06	81.45
265780	1.23	0.02	0.58	0.06	81.51
182418	1.07	0.02	0.58	0.06	81.57
154093	1.13	0.02	0.58	0.06	81.63
276727	1.07	0.02	0.58	0.06	81.69
828707	1.13	0.02	0.58	0.06	81.75
261352	1.36	0.02	0.58	0.06	81.81
585016	2.53	0.02	0.58	0.06	81.87
149057	1.13	0.02	0.58	0.06	81.93
231984	1.23	0.02	0.58	0.06	81.99
549897	1.42	0.02	0.58	0.06	82.05
1112641	1.56	0.02	0.58	0.06	82.11
273066	2.01	0.02	0.58	0.06	82.17
558595	1.64	0.02	0.58	0.06	82.23
315449	2.31	0.02	0.58	0.06	82.28
253695	1.9	0.02	0.58	0.06	82.34
4418519	1.56	0.02	0.58	0.06	82.4
254612	1.75	0.02	0.58	0.06	82.46
788823	1.86	0.02	0.58	0.06	82.51
625087	1.96	0.02	0.58	0.06	82.57
4330692	2.3	0.02	0.58	0.06	82.62
7616	2.12	0.02	0.58	0.05	82.68
1120947	1.74	0.02	0.58	0.05	82.73
3769810	1.79	0.02	0.58	0.05	82.79
941901	1.59	0.02	0.58	0.05	82.84
4332412	1.84	0.02	0.58	0.05	82.89
275540	1.71	0.02	0.58	0.05	82.94
4297290	1.53	0.02	0.58	0.05	82.99
3209311	1.66	0.02	0.58	0.05	83.05
606471	1.29	0.02	0.58	0.05	83.1
4428390	1.56	0.02	0.58	0.05	83.15
2447431	0.92	0.02	0.58	0.05	83.2
4367489	1.6	0.02	0.58	0.05	83.25
1118195	1.34	0.02	0.58	0.05	83.3
4285488	1.06	0.02	0.58	0.05	83.36
674583	1.51	0.02	0.58	0.05	83.41
3337003	1.19	0.02	0.58	0.05	83.46
1829563	2.15	0.02	0.58	0.05	83.51
718100	1.75	0.02	0.58	0.05	83.56
1108274	1.11	0.02	0.58	0.05	83.61
565635	1.62	0.02	0.58	0.05	83.66
98298	1.77	0.02	0.58	0.05	83.72
814675	1.48	0.02	0.58	0.05	83.77
4381902	1.55	0.02	0.58	0.05	83.82
1106146	2.02	0.02	0.58	0.05	83.87
989870	1.48	0.02	0.58	0.05	83.92
4337664	1.61	0.02	0.58	0.05	83.97
148761	1.48	0.02	0.58	0.05	84.02
353947	1.55	0.02	0.58	0.05	84.07
263066	1.68	0.02	0.58	0.05	84.12
226865	1.66	0.02	0.58	0.05	84.17
581306	1.29	0.02	0.58	0.05	84.22
740498	1.33	0.02	0.58	0.05	84.27
3966252	2.15	0.02	0.58	0.05	84.32
4421902	1.29	0.02	0.58	0.05	84.36
1110458	1.76	0.02	0.58	0.05	84.41
584994	1.33	0.02	0.58	0.05	84.46
550826	1.87	0.02	0.58	0.05	84.5
569704	1.33	0.02	0.58	0.05	84.55
741691	1.75	0.02	0.58	0.05	84.6
79434	1.4	0.02	0.58	0.05	84.64
4318294	1.48	0.02	0.58	0.05	84.69
41135	1.19	0.02	0.58	0.05	84.74
4296622	1.42	0.02	0.58	0.04	84.78
3931106	1.19	0.02	0.58	0.04	84.82
241908	1.3	0.02	0.58	0.04	84.87
361409	1.88	0.02	0.58	0.04	84.91
4452362	1.83	0.02	0.58	0.04	84.95
1115576	1.94	0.02	0.58	0.04	84.99
1107386	1.48	0.02	0.58	0.04	85.03
4355195	1.13	0.02	0.58	0.04	85.08
301867	1.13	0.02	0.58	0.04	85.12
177510	1.27	0.02	0.58	0.04	85.16
749802	1.42	0.02	0.58	0.04	85.2
248526	1.13	0.02	0.58	0.04	85.24
4434772	2.05	0.02	0.58	0.04	85.29
159828	1.6	0.02	0.58	0.04	85.33
1123592	1.19	0.02	0.58	0.04	85.37
2188457	1.42	0.02	0.58	0.04	85.41
4411523	1.19	0.02	0.58	0.04	85.45
4364600	1.75	0.02	0.58	0.04	85.49
8181	0.73	0.02	0.58	0.04	85.54
902443	1.1	0.02	0.58	0.04	85.58
4039575	0.9	0.02	0.58	0.04	85.62
570256	1.22	0.02	0.58	0.04	85.66
593680	0.73	0.02	0.58	0.04	85.7
162701	0.83	0.02	0.58	0.04	85.74
4475724	0.96	0.02	0.58	0.04	85.78
96902	1.41	0.02	0.58	0.04	85.82
823143	1.25	0.02	0.58	0.04	85.86
140174	1.01	0.02	0.58	0.04	85.9
97596	1.33	0.02	0.58	0.04	85.94
156520	1.22	0.02	0.58	0.04	85.98
699854	0.73	0.02	0.58	0.04	86.03
272211	0.83	0.02	0.58	0.04	86.07
1145241	0.96	0.02	0.58	0.04	86.11
1128466	1.19	0.02	0.58	0.04	86.15
2670730	0.73	0.02	0.58	0.04	86.19
4298965	0.83	0.02	0.58	0.04	86.23
152452	0.96	0.02	0.58	0.04	86.27
4368648	1.27	0.02	0.58	0.04	86.31
2783438	0.73	0.02	0.58	0.04	86.35
704830	1.35	0.02	0.58	0.04	86.39
1116833	0.73	0.02	0.58	0.04	86.43
816423	1.22	0.02	0.58	0.04	86.48
3164149	1.22	0.02	0.58	0.04	86.52
226495	0.83	0.02	0.58	0.04	86.56
4414633	0.96	0.02	0.58	0.04	86.6
274920	1.23	0.02	0.58	0.04	86.64
4475363	1.16	0.02	0.58	0.04	86.67
3490	0.92	0.02	0.58	0.04	86.71
1106085	1.41	0.02	0.58	0.04	86.75
1941452	1.19	0.02	0.58	0.04	86.78
659088	1.11	0.02	0.58	0.04	86.82
110755	2.12	0.02	0.58	0.04	86.86
138344	1	0.02	0.58	0.04	86.9
660017	1.23	0.02	0.58	0.04	86.93
4330004	1.06	0.02	0.58	0.04	86.97
155913	1.41	0.02	0.58	0.04	87.01
249890	1	0.02	0.58	0.04	87.04
591460	1	0.02	0.58	0.04	87.08
4423575	1.06	0.02	0.58	0.04	87.12
549550	1.39	0.02	0.58	0.04	87.16
3712727	1.26	0.02	0.58	0.04	87.19
[truncated: 41,190 more rows]
[truncated: 1 more columns]
